# Supplementary material for: A transcription network underlies the dual genomic coordination of mitochondrial biogenesis
Source: eLife. 2024 Dec 27;13:RP96536. doi: 10.7554/eLife.96536 (PMC11677238; doi:10.7554/eLife.96536)
Supplement: Figure 1—source data 1. [file elife-96536-fig1-data1.xlsx]

## Sheet: Source Data Figure 1D
	Source Data Figure 1D
	Pilot eye screen
	Gene	Index-R_RNAi (mt:het)	Index-R_RNAi+MitoXhoI (mt:het)	Group
	TFAM	0.717647	0.333195	Pilot1
	mtDNA-helicase	1	0.69378	Pilot1
	tam (PolG1)	0.563636	0	Pilot1
	DNApol-gamma35 (PolG2)	0	0	Pilot1
	mtSSB	0.3	0.0351474	Pilot1
	Top3alpha	1	0.556522	Pilot1
	mtRNApol	0.485714	0.126531	Pilot1
	mTerf3	1	0.579932	Pilot1
	mtTFB1	1	0.723684	Pilot1
	mtTFB2	0.98	0.678138	Pilot1
	MTPAP	0.3	0	Pilot1
	Lrpprc2	1	0.676923	Pilot1
	Suv3	1	0	Pilot1
	PNPase	0.994118	0.518519	Pilot1
	bsf	0.792593	0.0136452	Pilot1
	scu	0.536	0	Pilot1
	RNaseZ	1	0.48	Pilot1
	rswl	1	0.566667	Pilot1
	CG4610	1	0.704762	Pilot1
	CG2100	0.8	0.515495	Pilot1
	GluRS-m	0.025	0	Pilot1
	mRpL55	0	0	Pilot1
	mEFTu1	0.142857	0	Pilot1
	mRpL12	1	0.690909	Pilot1
	CG14100	1	0.632653	Pilot1
	CG11447	1	1.05442	Pilot1
	Dbp21E2	0.744444	0.210884	Pilot1
	CG1662	0.355556	0	Pilot1
	blw	0.0666667	0	Pilot1
	COX5A	0.2	0	Pilot1
	UQCR-C1	0	0	Pilot1
	UQCR-C2	0.675	0	Pilot1
	CRIF	0.8	0	Pilot1
	Coq2	0.77	0.391642	Pilot1
	Tim23	0	0	Pilot1
	Tom70	0.98125	0.716667	Pilot1
	Tim17a1	0.981818	0.773333	Pilot1
	Lon	0.846154	0.0607287	Pilot1
	pn	1	0.693333	Pilot1
	rnh1	1	1.05442	Pilot1
	EndoG	1	0.884211	Pilot2
	Tengl2	1	0.907407	Pilot2
	POLDIP2	1	0.755556	Pilot2
	Surf1	1	1.06725	Pilot2
	tomboy20	1	0.982456	Pilot2
	mino	1	0.644444	Pilot2
	Debcl	1	1.13219	Pilot2
	spoon	0.986667	0.829478	Pilot2
	pix	1	0	Pilot2
	AIF	1	0.492593	Pilot2
	CG31008	1	1.23994	Pilot2
	CG14130	1	0.751276	Pilot2
	Arc42	1	0.736508	Pilot2
	Mulk	1	0.533333	Pilot2
	CG4538	1	0.948837	Pilot2
	CG32454	0.967568	0.748971	Pilot2
	Ide	1	0.8738	Pilot2
	CG2658	1	0.761905	Pilot2
	Nrd1	1	0.911111	Pilot2
	CG9581	1	1.12	Pilot2
	CG5045	1	1.12184	Pilot2
	CG5188	1	0.703704	Pilot2
	CG3107	1	1.05698	Pilot2
	CG7791	0.55	0	Pilot2
	CG8728	0	0	Pilot2
	rho-7	0.4	0	Pilot2
	CG11110	1	0.872054	Pilot2
	YME1L	0.8	0.848485	Pilot2
	S-Lap1	1	0.954386	Pilot2
	CG6512	1	0.738095	Pilot2
	CG10588	1	1.02222	Pilot2
	HtrA2	1	0.766667	Pilot2
	CG11771	1	0.492593	Pilot2
	loopin-1	0.952381	0.801361	Pilot2
	Psa	1	0.488889	Pilot2
	Fum1	1	0.948148	Pilot2
	Scsα1	1	0.963441	Pilot2
	ScsβG	1	1.11515	Pilot2
	ScsβA	1	1.08148	Pilot2
	Pdha	1	0.771014	Pilot2
	Ucp4A	1	1.05442	Pilot2
	Ucp4B	1	1.14379	Pilot2
	Ucp4C	1	1.08444	Pilot2
	Letm1	0	0	Pilot2
	Mpcp1	1	0.918519	Pilot2
	Mpcp2	1	1.0735	Pilot2
	colt	1	0.866667	Pilot2
	Mtch	0.0666667	0.0790816	Pilot2
	aralar1	1	0.533333	Pilot2
	CG1628	1	0.965079	Pilot2
	Rim2	1	0.966553	Pilot2
	MME1	1	0.566667	Pilot2
	MICU1	0.983333	0.325926	Pilot2
	CG4995	1	1.05442	Pilot2
	Dic1	0.975	1.05442	Pilot2
	Dic2	0.981818	1.05442	Pilot2
	Dic3	0.966667	1.05442	Pilot2
	CG8323	1	1.24916	Pilot2
	CG18327	1	1.05442	Pilot2
	CG18324	1	0.842105	Pilot2
	CG7514	1	1.05442	Pilot2
	CG18418	1	1.14379	Pilot2
	CG1907	0.966667	0.333333	Pilot2
	sesB	0.527273	0.263605	Pilot2
	Ant2	0	0	Pilot2
	CG8026	1	0.872727	Pilot2
	Bmcp	1	1.13333	Pilot2
	Sfxn2	1	0.906667	Pilot2
	Sfxn1-3	1	0.533333	Pilot2
	CG2616	1	1.01927	Pilot2
	CG9396	1	1.00756	Pilot2
	CG9399	1	0.940869	Pilot2
	Tpc1	1	0.826667	Pilot2
	sea	1	0.8	Pilot2
	Mpc1	1	0.906667	Pilot2
	CG5805	0.981818	0.822222	Pilot2
	CG4743	0.95	1.26667	Pilot2
	CG5646	1	1.28889	Pilot2
	mfrn	0.942857	0.74386	Pilot2
	CG7943	1	0.875	Pilot2
	CG5254	1	0.859259	Pilot2
	MCU	1	0.88	Pilot2
	CG32832	1	0.996908	Pilot2
	DPCoAC	1	1.28	Pilot2
	CycB	0.8	0.786667	Pilot3
	CycD	1	0.991304	Pilot3
	CycE	0.886957	0.893023	Pilot3
	Rps9	0	0	Pilot3
	RpL35A	0	0	Pilot3
	RpS6	0	0	Pilot3
	Vha68-1	1	0.854701	Pilot3
	Vha55	1	1.0303	Pilot3
	Vha100-1	0.845714	0.838095	Pilot3
	Ero1L	0.67027	0.525	Pilot3
	Edem1	1	0.864	Pilot3
	SERCA	0.3125	0.637417	Pilot3
	Tango1	0	0	Pilot3
	GM130	1	0.912281	Pilot3
	pgant5	1	0.809524	Pilot3
	Chc	0	0	Pilot3
	g	1	0.826667	Pilot3
	Rab11	0	0	Pilot3
	Rab7	1	0.927978	Pilot3
	14-3-3epsilon	0.9875	0.755556	Pilot3
	Act5C	0	0	Pilot3
	αTub84B	0.422222	0.075188	Pilot3
	didum	1	0.713178	Pilot3
	Dhc64C	0	0	Pilot3
	Tm1	0.811765	0.466667	Pilot3
	PCNA	0	0	Pilot3
	Nap1	0.970213	0.483951	Pilot3
	Mtor	0	0	Pilot3
	Tudor-SN	1	0.8	Pilot3
	Ogg1	1	0.892754	Pilot3
	CG9272	1	0.853333	Pilot3
	CG1814	0.933333	0.725926	Pilot3
	CG1434	1	0.937322	Pilot3
	Nurf-38	0	0	Pilot3
	DCTN2-p50	0	0	Pilot3
	S-Lap3	1	0.933333	Pilot3
	S-Lap4	1	0.952381	Pilot3
	S-Lap2	0.954545	0.832438	Pilot3
	Prosβ5	0	0	Pilot3
	RpII215	1	1.04127	Pilot3
	Rsf1	1	0.926984	Pilot3
	pAbp	1	1.06667	Pilot3
	E2f2	1	1	Pilot3
	FASN1	1	0.964537	Pilot3
	ACC	1	0.980392	Pilot3
	spidey	1	0.808081	Pilot3
	Abcd3	1	1.33333	Pilot3
	if	1	1.09885	Pilot3
	eag	1	0.850673	Pilot3
	Pvr	1	1.06667	Pilot3
	upd3	1	0.791398	Pilot3
	dpy	1	0.96	Pilot3
	mmp1	1	1.05263	Pilot3
	Hsp70Aa	1	0.677778	Pilot3
	Hsc70-3	0.675	0.924444	Pilot3
	Hsc70-4	0	0	Pilot3
	Hsp83	0.870588	0.777778	Pilot3
	Ldh	1	1.22276	Pilot3

## Sheet: Source Data Figure 1E
	Source Data Figure 1E
	Pilot eye screen
	Groups	Total	Synergistic small eye enchancer	Non-synergistic eye phenotype	Headless pupal lethal
		genes	(%)	(%)	(%)
	Pilot1	40	82.5	7.5	10
	Pilot2	84	20.2381	76.1905	3.57143
	Pilot3	58	8.62069	67.2414	24.1379

## Sheet: Source Data Figure 1F
	Source Data Figure 1F
	Eye screen of TFs
	Group	TF numbers	Percentage (%)
	En	78	12.2257
	Su	20	3.1348
	Others	540	84.6395
	Total	638

## Sheet: Source Data Figure 1G
	Source Data Figure 1G
	Eye screen of TFs
	Gene	Index-R_RNAi (mt:het)	Index-R_RNAi+MitoXhoI (mt:het)	Group
	TFAM	0.717647	0.333195	En
	Myc	0.05	0	En
	ewg	1	0.73	En
	Ets97D	1	0.77	Others
	cnc	1	1.04	Others
	CG32343	0.96	0.79	Others
	ERR	1	0.8	Others
	SREBP	1	0.77	Others
	Abd-B	1	0.97	Others
	ac	0.93	0.79	Others
	aop	0	0	Others
	ase	1	0.96	Others
	bi	1	0.99	Others
	cad	1	0.79	Others
	Cp190	1	0.91	Others
	cg	0.81	0.61	Others
	crc	1	1.01	Others
	D	1	1	Others
	D1	0	0	Others
	Dfd	1	1.13	Others
	Hr3	1	1	Others
	Dr	1	1.02	Others
	dsx	1	1.05	Others
	bsh	1	0.97	Others
	E(bx)	0.67	0.46	En
	EcR	0	0	Others
	Eip75B	1	0.98	Others
	ems	1	0.83	Others
	en	1	1.13	Others
	eve	1	0.92	Others
	exd	0.45	0.59	Others
	fkh	0.97	0.97	Others
	tj	0.99	0.92	Others
	ftz-f1	0.64	0.38	En
	grn	1	0.76	Others
	gsb-n	1	0.97	Others
	gsb	1	0.92	Others
	gt	0	0	Others
	h	1	0.96	Others
	H2.0	1	1	Others
	hb	1	1.3	Others
	hth	0.86	0.87	Others
	kay	0.89	0.91	Others
	kn	1	0.87	Others
	kni	0	0	Others
	Kr	1	0.99	Others
	stc	1	0.97	Others
	esg	0.7	0.52	En
	wek	1	1.05	Others
	Lim3	1	1.03	Others
	pho	0.4	1.05	Su
	lab	1	1.05	Others
	Dref	0.73	0.61	Others
	l(1)sc	1	1.06	Others
	sens	0.8	0.88	Others
	lz	1	1.03	Others
	E(spl)m3-HLH	1	1.09	Others
	E(spl)m5-HLH	1	1.07	Others
	Met	1	0.72	En
	E(spl)mbeta-HLH	1	1.08	Others
	E(spl)mdelta-HLH	1	1.09	Others
	mod(mdg4)	1	0.97	Others
	Myb	0.73	0.36	En
	nau	0.99	1.08	Others
	slou	0.66	0.53	Others
	odd	1	1.08	Others
	ovo	1	0.99	Others
	peb	0.67	0.47	En
	pnr	0.96	0.92	Others
	pnt	0.2	0.18	Others
	run	1	0.99	Others
	Scr	1	0.95	Others
	sd	0	0	Others
	shn	0.91	0.84	Others
	sisA	0.2	0.58	Su
	slp1	1	1.04	Others
	sna	1	1.05	Others
	so	0.55	0.33	En
	sr	1	1.13	Others
	srp	1	0.77	Others
	ss	1	1.04	Others
	su(Hw)	0.92	0.36	En
	term	1	0.8	Others
	tll	1	0.84	Others
	tsh	1	0.93	Others
	ttk	0.38	0.44	Others
	twi	0	0	Others
	Ubx	1	1.08	Others
	ush	1	0.43	En
	usp	0.95	0.92	Others
	z	1	0.92	Others
	zen	1	0.84	Others
	oc	1	1.08	Others
	tin	0.99	1.08	Others
	ct	1	0.78	Others
	HmgD	0.99	0.87	Others
	pdm2	1	0.99	Others
	CrebA	1	0.9	Others
	pros	0.52	0.21	En
	zfh1	1	0.98	Others
	gl	0.78	0.79	Others
	fs(1)h	0	0.08	Su
	sim	1	0.91	Others
	bab1	1	0.95	Others
	Su(H)	0	0.05	Su
	ci	0.74	0.82	Others
	C15	1	1.07	Others
	cas	1	1.05	Others
	scrt	1	1.11	Others
	bowl	0.87	1.11	Others
	fd59A	1	1.02	Others
	fd96Cb	0.86	0.97	Others
	Hnf4	1	1.06	Others
	ey	0.69	0.62	Others
	sv	0.61	0.54	Others
	Sox14	1	1.1	Others
	slbo	1	1.06	Others
	wdn	0.91	0.61	En
	dac	0.64	0.64	Others
	Aef1	1	1.08	Others
	noc	1	1.16	Others
	dpn	1	1.07	Others
	Ssrp	0	0	Others
	ato	0.09	0.54	Su
	Dif	1	1.1	Others
	HLH3B	1	1	Others
	HLH4C	1	1.03	Others
	lbe	1	1.06	Others
	Mad	0	0	Others
	Mef2	1	1	Others
	repo	1	1.22	Others
	B-H1	1	1.02	Others
	Dp	0.8	0.68	Others
	E2f1	0.95	0.98	Others
	Trl	0.61	0.28	En
	klu	1	0.82	Others
	Awh	1	0.94	Others
	Rel	1	0.81	Others
	croc	1	1.15	Others
	gcm	1	1.11	Others
	mirr	0	0.66	Su
	Hr38	0.99	1.1	Others
	CkIIalpha-i1	0.99	0.93	Others
	dsf	1	1.05	Others
	tap	1	1.11	Others
	ara	0	0	Others
	vri	1	0.84	Others
	Pdp1	1	1.16	Others
	Stat92E	0.23	0.14	En
	Max	1	0.93	Others
	toy	1	1.08	Others
	gcm2	1	0.94	Others
	Rfx	1	0.88	Others
	Rx	1	0.59	En
	lbl	1	1.11	Others
	Ptx1	0.97	0.85	Others
	Crg-1	0.72	0.47	En
	Xbp1	1	0.5	En
	HLH54F	0.88	0.94	Others
	Clk	1	0.79	Others
	dimm	1	0.97	Others
	cyc	1	0.85	Others
	Mnt	0	0	Others
	Pph13	1	0.93	Others
	brk	0.98	1.04	Others
	bbx	1	0.79	Others
	E2f2	1	1	Others
	Optix	0.97	0.77	Others
	ind	1	0.57	En
	Smox	0.42	0.39	Others
	OdsH	1	0.91	Others
	Lim1	1	0.94	Others
	Hmg-2	1	0.85	Others
	CG11970	0.95	0.43	En
	MTA1-like	1	0.83	Others
	CG16863	0.88	0.6	En
	onecut	0.92	1	Others
	nerfin-1	0.99	0.52	En
	SoxN	1	0.94	Others
	CHES-1-like	1	0.53	En
	Nf-YC	0.98	0.74	Others
	CG9650	1	0.73	En
	CG2116	1	0.61	En
	CG8944	1	0.88	Others
	CG8924	0.88	0.85	Others
	erm	0.79	1.03	Others
	REPTOR-BP	0.99	0.55	En
	GATAd	1	0.97	Others
	Bdp1	0.08	0	En
	Oli	0.92	0.74	Others
	CG10348	1	0.77	Others
	CG10631	1	0.2	En
	Clamp	0.97	0.97	Others
	Br140	0.98	0.95	Others
	CG1603	0.54	0.03	En
	CG1663	1	1	Others
	CG12391	1	0.69	En
	vis	0.99	0.58	En
	achi	1	0.57	En
	sug	1	0.98	Others
	CG17385	0.12	0.28	Su
	CG8089	0.98	0.83	Others
	CG4282	1	0.88	Others
	maf-S	0.6	0.64	Others
	CG10543	1	1.08	Others
	CG4707	0.94	0.62	En
	CG15011	1	0.52	En
	Doc3	1	0.71	En
	CG14655	1	0.99	Others
	M1BP	0	0	Others
	CG6808	1	0.97	Others
	CG14711	1	1.01	Others
	CG5245	1	1.06	Others
	foxo	1	1.02	Others
	GATAe	1	0.87	Others
	Odj	0.07	0.05	En
	CG4374	1	0.88	Others
	fuss	1	1.09	Others
	MTF-1	1	1.05	Others
	CG33557	1	1	Others
	tef	1	0.78	Others
	jing	0.31	0.45	Others
	dl	0.74	0.41	En
	pdm3	0.88	0.53	En
	salm	1	0.97	Others
	Mitf	1	0.87	Others
	tx	0	0	Others
	CG43689	0.92	0.92	Others
	Hmx	1	0.89	Others
	Hr4	1	1.05	Others
	sima	1	0.92	Others
	zf30C	0.94	0.78	Others
	p53	1	0.73	En
	Kah	1	1.01	Others
	CG2199	0.2	0	En
	CG15812	1	1.04	Others
	Nf-YA	1	1.05	Others
	Irbp18	1	0.96	Others
	toe	1	1	Others
	Sox21a	1	0.89	Others
	CG9727	0.98	0.25	En
	Fer1	1	0.82	Others
	Fer3	1	0.69	En
	Fer2	0.82	0.87	Others
	CG17803	1	1.06	Others
	CG17806	0.95	0.35	En
	dmrt93B	1	1.06	Others
	tHMG1	0.66	0.44	En
	Ets96B	1	0.75	En
	danr	1	0.81	Others
	dysf	1	1.02	Others
	bigmax	1	0.67	En
	dmrt99B	1	1.02	Others
	Sox102F	1	0.76	Others
	HGTX	1	1	Others
	luna	0.6	0.19	En
	tai	1	0.78	Others
	nerfin-2	1	1.06	Others
	lilli	1	1.08	Others
	ham	1	0.98	Others
	gem	0.99	0.77	Others
	CG30020	0	0	Others
	pb	1	1	Others
	sens-2	1	0.99	Others
	Lmx1a	1	0.83	Others
	Mrtf	0	0.03	Su
	CG32532	1	1.05	Others
	CG34376	1	1.04	Others
	nub	1	1.03	Others
	pan	0.8	0.56	En
	Snoo	1	0.93	Others
	vvl	1	0.86	Others
	chinmo	0	0	Others
	grh	0.9	0.88	Others
	Camta	1	0.92	Others
	cwo	1	0.97	Others
	Antp	0.1	0.22	Su
	Hr39	1	0.9	Others
	hkb	0.9	1.01	Others
	gce	1	0.95	Others
	vnd	0.92	1.12	Others
	TfAP-2	1	0.78	Others
	trh	1	0.98	Others
	mld	0.94	1.01	Others
	tgo	0.53	0.49	Others
	ab	1	0.67	En
	Atf-2	1	0.8	Others
	CrebB	0.9	0.99	Others
	lov	1	0.81	Others
	mamo	0	0	Others
	rgr	1	0.89	Others
	da	1	1.07	Others
	ap	1	0.4	En
	br	0	0	Others
	Adf1	1	0.6	En
	scro	1	1.04	Others
	jumu	1	1.08	Others
	Sox100B	1	0.89	Others
	bab2	1	1.06	Others
	CG17829	1	0.62	En
	jim	0.75	0.97	Others
	dmrt11E	1	0.98	Others
	MESR4	1	0.91	Others
	pita	0.02	0.43	Su
	CG12104	1	1.06	Others
	CG14965	1	0.99	Others
	Blimp-1	0.43	0.69	Su
	CTCF	1	0.72	En
	hang	1	0.97	Others
	CG7271	1	0.97	Others
	nom	1	0.99	Others
	ranshi	1	0.95	Others
	CG8301	1	0.78	Others
	Nnk	0.78	0.22	En
	CG4424	0.88	1.09	Others
	CG12054	1	0.79	Others
	CG32772	1	1.06	Others
	pzg	0.07	0.23	Su
	bcd	0.58	0.81	Others
	dwg	0.37	0.37	Others
	grau	0.89	1.02	Others
	crol	0.57	0.12	En
	cbt	1	0.92	Others
	Cf2	0.89	0.88	Others
	ftz	0.29	0	En
	her	0	0	Others
	inv	1	1.09	Others
	Jra	1	0.48	En
	knrl	1	1.05	Others
	wor	1	0.78	Others
	opa	1	1.03	Others
	prd	1	0.9	Others
	rib	1	1.05	Others
	amos	1	0.96	Others
	CG44002	1	1.11	Others
	Sry-beta	1	1.08	Others
	Sry-delta	0	0	Others
	tup	1	1.01	Others
	zen2	1	1.03	Others
	slp2	1	0.99	Others
	zfh2	1	0.79	Others
	fru	1	0.89	Others
	B-H2	1	0.79	Others
	elB	1	1.09	Others
	FoxL1	1	0.77	Others
	fd96Ca	1	1.09	Others
	Sox15	1	1.02	Others
	Ets65A	1	0.78	Others
	Ets21C	0	0	Others
	Gsc	1	0.99	Others
	sqz	0.96	1.06	Others
	ken	0.56	0.8	Others
	byn	1	0.94	Others
	Deaf1	1	1	Others
	btn	1	1.09	Others
	otp	1	1.08	Others
	caup	0	0	Others
	H15	1	1.02	Others
	Sp1	1	1.09	Others
	org-1	1	1.07	Others
	D19B	1	0.96	Others
	D19A	1	1.06	Others
	unc-4	1	0.91	Others
	drm	1	1.09	Others
	CG2712	1	1.11	Others
	PHDP	0.93	1.08	Others
	Meics	1	1.09	Others
	CG15269	1	1.09	Others
	NC2beta	0.6	0.57	Others
	tio	1	0.88	Others
	CG3726	1	1.08	Others
	CG3847	0.92	1.03	Others
	CG14441	1	1.08	Others
	CG3032	1	1.05	Others
	CG2120	1	0.87	Others
	CG15336	1	1.08	Others
	CG18262	0.8	0.61	Others
	CG2889	1	1.04	Others
	CG11085	0.94	0.96	Others
	CG4318	1	1.03	Others
	NFAT	0.52	0.05	En
	CG9215	1	1.03	Others
	CG9609	0.16	0.14	Others
	CG7101	1	0.99	Others
	fd19B	1	1.05	Others
	CG1529	1	0.88	Others
	CG11617	1	0.97	Others
	CG3407	1	1.01	Others
	CG17612	1	0.92	Others
	CG15435	1	0.99	Others
	CG15436	1	0.98	Others
	CG13775	1	1.04	Others
	CG4496	0.52	0.52	Others
	CG12299	1	0.69	En
	Plzf	0.96	0.84	Others
	kmg	1	0.98	Others
	Mabi	0.81	0.97	Others
	CG10431	1	0.94	Others
	Nf-YB	1	0.91	Others
	CG12744	1	0.96	Others
	CG18011	0.95	0.86	Others
	Hr51	1	0.95	Others
	CG8388	1	1	Others
	CG7786	1	0.95	Others
	lms	0.95	0.91	Others
	NC2alpha	1	0.77	Others
	CG9890	0.03	0.29	Su
	CG9876	1	1.01	Others
	CG3065	1	0.95	Others
	CG13287	1	0.95	Others
	Prdm13	1	0.89	Others
	CG7386	1	0.96	Others
	CG6765	1	1	Others
	Doc2	0.95	0.94	Others
	phol	1	0.92	Others
	CG7368	1	0.79	Others
	CG17361	1	0.62	En
	Phs	0.98	0.62	En
	Neu2	1	0.97	Others
	Hr83	1	0.77	Others
	Pbp95	0.11	0.02	En
	CG7963	1	0.92	Others
	ouib	1	1	Others
	CG8159	1	0.92	Others
	CG16779	1	1.02	Others
	CG8319	1	1.02	Others
	CG8478	1	0.99	Others
	topi	0.95	0.96	Others
	CG6254	0.98	0.53	En
	CG4820	1	1.01	Others
	CG6689	1	0.94	Others
	CG6791	1	0.88	Others
	CG7987	1	0.53	En
	CG6654	1	0.93	Others
	CG17801	1	0.95	Others
	CG18599	1	0.92	Others
	CG4854	1	0.71	En
	trem	0.14	0.08	En
	CG4936	0.49	0.11	En
	CG4360	1	0.9	Others
	CG15696	1	1.01	Others
	HHEX	1	0.99	Others
	lmd	1	0.85	Others
	Spps	1	0.99	Others
	CG13617	1	0.93	Others
	polybromo	1	1.04	Others
	dan	1	1	Others
	CG4730	1	1	Others
	CG1647	1	0.93	Others
	ZIPIC	0.82	0.64	Others
	fd102C	1	0.91	Others
	CG11398	0.46	0	En
	Dlip1	1	1	Others
	exex	1	1.04	Others
	CG18764	1	0.95	Others
	Sox21b	1	0.92	Others
	bin	0.52	0.14	En
	dany	1	0.87	Others
	CG30431	1	0.97	Others
	Opbp	0.98	0.67	En
	CG31224	1	1	Others
	CG31365	1	0.95	Others
	CG31388	1	0.97	Others
	CG31441	1	0.95	Others
	CG31612	1	0.82	Others
	CG32006	1	1.01	Others
	CG32121	1	1.03	Others
	CG32767	1	0.99	Others
	CG34031	1	1	Others
	ich	0.98	0.89	Others
	RunxA	1	0.91	Others
	Drgx	1	0.91	Others
	CG34367	1	0.88	Others
	RunxB	1	0.97	Others
	zld	0.93	0.79	Others
	CG3281	1	0.83	Others
	CG42726	1	0.85	Others
	CG42741	1	0.97	Others
	mid	1	0.89	Others
	Vsx1	1	1.06	Others
	Eip93F	0.3	0.38	Others
	fd3F	1	1	Others
	l(3)neo38	0	0	Others
	Kr-h1	1	0.94	Others
	Glut4EF	1	0.96	Others
	rn	1	0.89	Others
	disco-r	1	1.04	Others
	sob	1	0.94	Others
	seq	0.8	0.91	Others
	CG2129	1	1.06	Others
	CG11695	1	0.95	Others
	Lime	1	0.95	Others
	CG43347	0	0	Others
	Asciz	1	0.98	Others
	CG11696	1	0.97	Others
	sage	0.92	1.04	Others
	CG6813	1	1.03	Others
	bap	1	1.03	Others
	MBD-R2	0.24	0.21	Others
	abd-A	0.94	0.69	En
	btd	1	0.85	Others
	eg	1	0.93	Others
	emc	1	0.88	Others
	Hsf	1	1.01	Others
	crp	0.31	0.81	Su
	E(spl)m7-HLH	0.93	0.83	Others
	sc	1	0.97	Others
	retn	0.99	1.04	Others
	Ets98B	0.85	0.84	Others
	Med	0.39	0.5	Others
	Tdg	0.99	0.56	En
	Hey	1	0.89	Others
	Bap111	0.34	0.28	Others
	CG10462	1	1.02	Others
	Zif	0	0	Others
	REPTOR	1	1.08	Others
	psq	1	0.99	Others
	lola	1	1.2	Others
	L	0.36	1.22	Su
	prg	1	1.11	Others
	acj6	1	0.94	Others
	al	1	0.87	Others
	Dll	1	1.02	Others
	salr	0.06	0	En
	disco	1	1.04	Others
	Eip74EF	0	0	Others
	E(spl)m8-HLH	1	0.87	Others
	eyg	0.99	1.01	Others
	E(spl)mgamma-HLH	0.92	0.7	Others
	net	0.91	0.73	Others
	Poxm	0.98	0.96	Others
	Poxn	0.88	0.75	Others
	ro	0.58	0.43	En
	svp	0.87	0.83	Others
	bs	0.96	0.94	Others
	Eip78C	0.86	0.78	Others
	hbn	1	1.11	Others
	HmgZ	1	0.92	Others
	woc	0.43	0.78	Su
	CG2678	1	0.93	Others
	Hr78	1	1	Others
	Hr96	1	1.02	Others
	chn	1	1.09	Others
	unpg	0.5	0.85	Su
	apt	0.95	0.83	Others
	dve	0.92	0.7	Others
	cato	1	1.02	Others
	NK7.1	0.86	0.7	Others
	az2	1	0.9	Others
	Klf15	1	1.03	Others
	Six4	1	1.07	Others
	Atf3	1	1.1	Others
	CG11902	1	1.08	Others
	Doc1	1	1	Others
	CG17328	1	1.13	Others
	Usf	1	1.05	Others
	CG12236	1	1.05	Others
	CG4617	1	1.01	Others
	CG10959	1	1.14	Others
	CG11294	0	0	Others
	CG2202	1	1.11	Others
	Hesr	1	0.99	Others
	CG13123	1	1.04	Others
	Hand	1	1.07	Others
	BuGZ	1	1.07	Others
	CG17568	1	1.01	Others
	CG10366	1	1.12	Others
	Mondo	1	0.86	Others
	Atf6	1	0.94	Others
	CG1602	1	0.78	Others
	CG12769	1	0.97	Others
	CG12942	1	1.03	Others
	row	0.99	1.11	Others
	CG15710	1	1.05	Others
	CG15073	1	1.12	Others
	CG11906	0.91	1.09	Others
	CG10321	0.78	0.91	Others
	CG1233	1	1.07	Others
	CG13894	1	1.13	Others
	CG12605	1	1.14	Others
	CG10274	0.88	1.05	Others
	CG10147	0.83	0.98	Others
	FoxK	0.9	0.97	Others
	ssp	0.37	0.99	Su
	CG11560	1	1.03	Others
	CG4328	1	1.07	Others
	CG10654	1	1.11	Others
	CG17359	0.93	0.96	Others
	CG18265	0.83	1.07	Others
	CG11456	1	0.96	Others
	CG11247	1	1.01	Others
	CG14667	1	1.12	Others
	CG10979	0.96	0.94	Others
	CG14710	1	1.09	Others
	CG18476	1	1.11	Others
	pad	0.95	0.99	Others
	CG3995	1	0.94	Others
	CG17186	0.96	0.91	Others
	tHMG2	0.83	0.98	Others
	CG10669	1	1.09	Others
	CG15514	0.48	0.74	Su
	CG12071	0.93	1.01	Others
	CG1792	0.92	1.06	Others
	ATbp	1	0.99	Others
	CG14050	0.96	0.87	Others
	Dlip3	1	1.13	Others
	Dlip2	1	1	Others
	CG12659	1	0.94	Others
	NfI	0.93	1.07	Others
	CG12219	1	1.05	Others
	CG33213	1	1.07	Others
	bun	0.99	1.12	Others
	Dbx	0.96	0.92	Others
	FoxP	0.93	0.92	Others
	cic	1	1.12	Others
	dati	1	1.07	Others
	BtbVII	1	1.03	Others
	dar1	0.88	1.11	Others
	Vsx2	0.85	0.95	Others
	Lpt	0.79	1.16	Others
	Dsp1	0.89	1.1	Others
	stwl	1	0.94	Others
	dbr	1	1.05	Others
	E5	0	0.27	Su
	CG1024	0.8	0.92	Others
	insv	0.98	1.05	Others
	Sidpn	1	1.06	Others
	CG14860	0.93	0.95	Others
	CG7691	0.9	0.98	Others
	CG9932	0.92	0.91	Others
	gfzf	1	0.9	Others
	BEAF-32	1	1.01	Others
	Sin3A	0.72	0.65	Others
	YL-1	0.84	0.5	En
	CG9437	1	0.62	En
	nmo	0.95	0.83	Others
	Lhr	1	0.66	En
	CG1621	1	1.11	Others
	srl	0.93	0.69	En
