# Supplementary material for: A transcription network underlies the dual genomic coordination of mitochondrial biogenesis
Source: eLife. 2024 Dec 27;13:RP96536. doi: 10.7554/eLife.96536 (PMC11677238; doi:10.7554/eLife.96536)
Supplement: Figure 2—figure supplement 1—source data 1. [file elife-96536-fig2-figsupp1-data1.xlsx]

## Sheet: Source Data
	Source Data Figure 2—figure supplement 1
	The promoter binding counts of TFs within different gene groups
	Group	mtDNA_replication	Transcription_mito	RNA_metabolism_mito	Translation_mito	Protein_import_insertion_mito	Complex I	Complex II	Complex III	Complex IV	Complex V
	Total	6	9	68	108	61	35	4	9	10	16
	ab	1	1	8	8	8	3	0	0	2	3
	abd-A	0	0	5	8	11	1	0	1	2	2
	achi	0	1	12	16	10	14	0	2	4	6
	bdp1	1	0	7	6	5	2	0	0	2	3
	bigmax	1	2	23	35	22	15	2	8	8	10
	CG10631	1	1	14	17	6	6	0	0	2	2
	CG11398	1	0	10	9	7	4	1	4	3	5
	CG12299	0	0	6	3	6	3	0	1	3	3
	CG12391	2	3	32	43	18	17	3	4	6	11
	CG15011	0	0	4	3	1	1	0	0	0	1
	CG1603	5	4	28	34	29	22	4	7	6	10
	CG16863	1	0	10	8	6	2	0	1	4	2
	CG17806	1	3	23	41	19	20	3	4	6	11
	CG17829	3	5	37	54	27	27	4	8	7	11
	CG2116	2	3	15	21	11	10	0	2	4	5
	CG4707	1	1	13	12	6	2	0	2	1	4
	CG4854	1	1	23	26	13	17	0	4	4	9
	CG6254	0	0	5	4	3	1	0	1	2	1
	CG7987	2	4	32	37	22	14	4	6	5	11
	CG9437	3	3	15	28	16	8	0	5	6	4
	CG9727	1	2	16	21	9	8	0	2	5	4
	CHES-1-like	2	3	26	32	21	15	2	7	4	5
	Crg-1	1	0	6	6	4	5	0	0	2	4
	CTCF	1	1	12	7	8	6	1	1	0	3
	Ebx	4	8	48	64	29	27	4	7	4	12
	Ets96B	0	2	25	30	18	14	3	5	5	8
	ewg	1	2	18	19	11	10	0	3	3	7
	Fer3	2	2	24	37	17	12	3	6	5	10
	ftz-f1	3	5	33	45	22	20	3	6	7	13
	ind	1	2	23	30	13	12	2	2	3	8
	Jra	1	0	14	23	12	9	1	2	4	4
	Lhr	2	1	15	20	10	8	1	4	3	6
	luna	1	0	10	6	5	2	1	1	2	4
	Met	1	1	16	22	9	6	1	1	3	5
	Myb	4	4	34	48	21	20	3	5	3	11
	Myc	1	4	23	35	21	7	1	5	2	8
	nerfin-1	1	2	23	31	21	14	1	3	7	5
	Nnk	1	0	15	11	11	7	0	3	1	5
	p53	1	0	10	8	9	5	0	1	2	3
	pan	0	0	1	1	1	1	0	0	0	1
	pros	0	0	7	6	7	2	0	2	2	4
	REPTOR-BP	1	0	8	6	5	3	0	1	2	3
	salr	0	0	8	8	3	4	0	1	1	3
	Stat92E	3	6	36	39	22	22	4	6	9	9
	suHw	0	0	5	2	1	2	1	0	0	1
	trem	5	5	36	60	31	26	4	8	5	13
	Trl	1	0	16	19	10	6	2	2	4	6
	Xbp1	1	2	20	24	11	11	1	2	4	6
	YL-1	4	7	46	60	28	28	4	8	10	13
