# Supplementary material for: A transcription network underlies the dual genomic coordination of mitochondrial biogenesis
Source: eLife. 2024 Dec 27;13:RP96536. doi: 10.7554/eLife.96536 (PMC11677238; doi:10.7554/eLife.96536)
Supplement: Figure 4—source data 1. [file elife-96536-fig4-data1.xlsx]

## Sheet: Source Data Figure 4D
	Source Data Figure 4D
	Relative mtDNA level
		wt	CG1603PBac
	1	1.01076	0.439696
	2	1.0323	0.421916
	3	0.956939	0.41205
	mean	1	0.424554
	SD	0.0388173	0.0140108
	t-test	1.74348e-05
		p<0.001
