# Supplementary material for: A transcription network underlies the dual genomic coordination of mitochondrial biogenesis
Source: eLife. 2024 Dec 27;13:RP96536. doi: 10.7554/eLife.96536 (PMC11677238; doi:10.7554/eLife.96536)
Supplement: Figure 4—source data 2. [file elife-96536-fig4-data2.zip]

Archive with 6 entries (5 files):
- Figure 4-Source Data 2/
- __MACOSX/._Figure 4-Source Data 2
- Figure 4-Source Data 2/.DS_Store
- __MACOSX/Figure 4-Source Data 2/._.DS_Store
- Figure 4-Source Data 2/Source_data_Figure_4E.pdf
- __MACOSX/Figure 4-Source Data 2/._Source_data_Figure_4E.pdf
