# Supplementary material for: A transcription network underlies the dual genomic coordination of mitochondrial biogenesis
Source: eLife. 2024 Dec 27;13:RP96536. doi: 10.7554/eLife.96536 (PMC11677238; doi:10.7554/eLife.96536)
Supplement: Figure 4—figure supplement 1—source data 1. [file elife-96536-fig4-figsupp1-data1.zip]

Archive with 6 entries (5 files):
- Figure 4-figure supplement 1-source data 1/
- __MACOSX/._Figure 4-figure supplement 1-source data 1
- Figure 4-figure supplement 1-source data 1/.DS_Store
- __MACOSX/Figure 4-figure supplement 1-source data 1/._.DS_Store
- Figure 4-figure supplement 1-source data 1/Source Data_Figure 4_figure supplement 1.pdf
- __MACOSX/Figure 4-figure supplement 1-source data 1/._Source Data_Figure 4_figure supplement 1.pdf
