# Supplementary material for: A transcription network underlies the dual genomic coordination of mitochondrial biogenesis
Source: eLife. 2024 Dec 27;13:RP96536. doi: 10.7554/eLife.96536 (PMC11677238; doi:10.7554/eLife.96536)
Supplement: Figure 5—source data 1. [file elife-96536-fig5-data1.xlsx]

## Sheet: Source Data Figure 5B
	Source Data Figure 5B
	Relative TFAM-mNG level (germline)
		Ctrl	CG1603PBac
	1	1.47364	0.121783
	2	1.2154	0.334585
	3	1.14372	0.224511
	4	0.938203	0.322878
	5	1.37793	0.151537
	6	1.07788	0.272424
	7	1.01937	0.299522
	8	1.17575	0.240275
	9	1.07106	0.172858
	10	1.14178	0.110763
	mean	1.16347	0.225114
	SD	0.160999	0.0826269
	t-test	2.87774e-12
		p<0.001

## Sheet: Source Data Figure 5C
	Source Data Figure 5C
	Relative TFAM-mNG level (follicle)
		Ctrl	CG1603PBac
	1	0.988281	0.306942
	2	1.02078	0.278698
	3	1.08279	0.156442
	4	1.19242	0.272597
	5	0.916715	0.298298
	6	1.01572	0.127277
	7	1.05716	0.349067
	8	0.847624	0.163203
	9	0.942909	0.36125
	10	1.36896	0.405744
	mean	1.04334	0.271952
	SD	0.148596	0.0942133
	t-test	4.77775e-11
		p<0.001

## Sheet: Source Data Figure 5D
	Source Data Figure 5D
	Relative mtDNA nucleoids number
		Ctrl	CG1603PBac
	1	0.973579	0.437653
	2	1.31481	0.459375
	3	1.01789	0.217008
	4	1.03719	0.297487
	5	0.996748	0.391616
	6	1.05999	0.31518
	7	1.23488	0.156549
	8	0.86191	0.42216
	9	0.985665	0.272206
	10	0.890782	0.485693
	mean	1.03734	0.345493
	SD	0.140451	0.110517
	t-test	3.65826e-10
		p<0.001

## Sheet: Source Data Figure 5E
	Source Data Figure 5E
	Relative clone cell number
		Ctrl	CG1603PBac
	1	1.09091	0.307692
	2	1.14286	0.222222
	3	1	0
	4	0.846154	0.2
	5	0.888889	0.0714286
	6	1.42857	0.1875
	7	1.28571	0.4
	8	0.666667	0
	9	0.833333	0.285714
	10	0.875	0.153846
	mean	1.00581	0.18284
	SD	0.231941	0.131365
	t-test	1.28981e-08
		p<0.001

## Sheet: Source Data Figure 5F
	Source Data Figure 5F
	TMRM/MT ratio
		Ctrl	CG1603PBac
	1	1.21382	0.18698
	2	0.834375	0.0495082
	3	0.886256	0.0772798
	4	1.17647	0.056635
	5	0.66581	0.0732626
	6	1.18605	0.190855
	7	1.25714	0.00476758
	8	1.12	0.0290283
	mean	1.04249	0.0835395
	SD	0.202979	0.0646333
	t-test	1.02985e-08
		p<0.001
