# Supplementary material for: A transcription network underlies the dual genomic coordination of mitochondrial biogenesis
Source: eLife. 2024 Dec 27;13:RP96536. doi: 10.7554/eLife.96536 (PMC11677238; doi:10.7554/eLife.96536)
Supplement: Figure 6—source data 1. [file elife-96536-fig6-data1.xlsx]

## Sheet: Source Data Figure 6D
	Source Data Figure 6D
	Distribution of expression changes of the nuclear-encoded mitochondrial and non-mitochondrial genes in CG1603PBac mutant
	SYMBOL	log2FoldChange	group
	CG14422	-14.9085	Others
	CG41128	-13.1826	Mitochondrial
	LysP	-9.00616	Others
	CG6508	-8.54862	Others
	scpr-A	-8.08058	Others
	Rpn12R	-7.53054	Others
	CG30379	-7.49756	Others
	Cyp6a17	-7.44454	Others
	CG43710	-7.4265	Others
	CG13359	-7.24932	Others
	lobo	-7.17147	Others
	CG14309	-7.09681	Others
	CG34168	-7.03402	Others
	CG32971	-6.98681	Others
	MtnC	-6.97955	Others
	CG32551	-6.7633	Others
	ninaD	-6.67405	Others
	sunn	-6.61138	Others
	CG15116	-6.57118	Others
	CG32376	-6.53402	Others
	CG30031	-6.49677	Others
	Spn75F	-6.4343	Others
	Klp59D	-6.33904	Others
	CG17189	-6.31511	Others
	CG10750	-6.25308	Others
	AANATL5	-6.1251	Others
	CG32985	-6.10552	Others
	CG10459	-6.03846	Others
	CG11756	-6.03279	Others
	Obp56e	-6.02149	Others
	wuc	-6.01733	Others
	CG15185	-6.01576	Others
	Hsp60C	-6.00813	Mitochondrial
	tbrd-1	-5.95764	Others
	TfIIA-S-2	-5.95236	Others
	CG42820	-5.94215	Others
	MFS17	-5.94094	Others
	Syp	-5.91105	Others
	scpr-B	-5.89215	Others
	CG44433	-5.8896	Others
	LS2	-5.88919	Others
	CG10920	-5.8484	Others
	CG12374	-5.7633	Others
	CG13747	-5.7633	Others
	CG11892	-5.7582	Others
	Arp53D	-5.75226	Others
	CG9962	-5.68136	Others
	CG34206	-5.67441	Others
	CG10417	-5.67008	Others
	CG11703	-5.66992	Others
	CG31091	-5.66863	Others
	LysB	-5.61302	Others
	CG8750	-5.60946	Others
	CG13869	-5.56895	Others
	CG18518	-5.56895	Others
	Sdic1	-5.56895	Others
	AANATL4	-5.56562	Others
	CG15450	-5.56446	Others
	CG31810	-5.51617	Others
	CG3062	-5.49562	Others
	Acp63F	-5.45516	Others
	Taf12L	-5.4258	Others
	CG15056	-5.39324	Others
	CG14739	-5.37203	Others
	CG2871	-5.37203	Others
	CG3698	-5.37203	Others
	Tim17b	-5.26571	Mitochondrial
	CG10081	-5.24655	Others
	Ir64a	-5.23685	Others
	PGRP-SC2	-5.22108	Others
	CG3251	-5.03999	Others
	CG32793	-5.01153	Others
	CG14420	-4.98748	Others
	AANATL2	-4.9828	Others
	Ada1-1	-4.9507	Others
	CG14424	-4.92133	Others
	CG14417	-4.87472	Others
	ItgaPS5	-4.80751	Others
	CG15754	-4.79065	Others
	Lcp9	-4.78987	Others
	CG15446	-4.78642	Others
	soti	-4.75615	Others
	CG10514	-4.72363	Others
	lectin-24A	-4.7062	Others
	S-Lap4	-4.69842	Mitochondrial
	CG31867	-4.65659	Others
	CG32374	-4.64068	Others
	E(spl)mdelta-HLH	-4.62513	Others
	CG15756	-4.62166	Others
	CG3124	-4.61707	Others
	Acbp3	-4.61527	Others
	CG43668	-4.59428	Others
	comr	-4.58202	Others
	CG12115	-4.51295	Others
	GstD7	-4.50727	Others
	CG6262	-4.46681	Others
	CG13622	-4.41871	Others
	CG9254	-4.40343	Others
	S-Lap7	-4.3673	Others
	CG13385	-4.31194	Others
	Cpr47Ed	-4.30593	Others
	CG13360	-4.28517	Others
	CG3513	-4.2776	Others
	CG33710	-4.26041	Others
	CG10887	-4.24433	Others
	CG5213	-4.16389	Others
	CG30355	-4.16058	Others
	CG2113	-4.14844	Others
	CG5217	-4.10527	Others
	CG13361	-4.09929	Others
	CG11349	-4.07347	Others
	CG33461	-4.07181	Others
	CG12009	-4.05991	Others
	CG15728	-4.05017	Others
	CG15172	-4.03965	Others
	CG12362	-4.01164	Others
	CG8960	-4.00953	Others
	CG6295	-4.00128	Others
	CG43999	-3.9958	Mitochondrial
	CG14089	-3.98966	Others
	Drsl3	-3.9666	Others
	Ilp5	-3.95423	Others
	CG13978	-3.9445	Others
	CG12477	-3.90217	Others
	CG6738	-3.89568	Others
	CG11835	-3.87754	Others
	Cyp4p2	-3.8661	Others
	CG12860	-3.86562	Others
	CG9289	-3.85825	Others
	mthl6	-3.85259	Others
	CG10931	-3.84534	Others
	CG32603	-3.80191	Others
	Ir56b	-3.80102	Others
	LysE	-3.79452	Others
	CG15882	-3.7719	Others
	CG15395	-3.75758	Others
	CG43187	-3.74887	Others
	CG11294	-3.74735	Others
	CG9287	-3.72753	Others
	can	-3.7178	Others
	CG42571	-3.70634	Others
	CG5225	-3.69273	Others
	betaNACtes3	-3.6758	Others
	CG14826	-3.67434	Others
	Ugt37B1	-3.67086	Others
	CG12020	-3.66762	Others
	CG15353	-3.66273	Others
	CG3598	-3.65805	Others
	SA-2	-3.65297	Others
	SdhBL	-3.64071	Mitochondrial
	CG43666	-3.63913	Others
	LysS	-3.63076	Others
	ATPsynepsilonL	-3.62972	Mitochondrial
	CG33771	-3.62829	Others
	CG17237	-3.62382	Others
	CG2990	-3.61547	Others
	CG17191	-3.61507	Others
	CG30288	-3.60647	Others
	Ir94e	-3.58387	Others
	CG9570	-3.58141	Others
	CG33667	-3.5649	Others
	RpL22-like	-3.55573	Others
	Eglp1	-3.55463	Others
	bora	-3.55284	Others
	CG12984	-3.54351	Others
	CG30025	-3.5356	Others
	CG31437	-3.52988	Others
	CG34308	-3.51628	Others
	CG14418	-3.51178	Others
	CG13614	-3.49239	Others
	CG12857	-3.47285	Others
	CG34012	-3.46996	Others
	mas	-3.4633	Others
	CG4712	-3.46088	Others
	CG31816	-3.45824	Others
	SNCF	-3.44774	Others
	CG33012	-3.44751	Others
	CG13082	-3.44547	Others
	Osi11	-3.4366	Others
	CG15225	-3.42605	Others
	Mur89F	-3.42436	Others
	CG4415	-3.42021	Others
	yip3	-3.41971	Others
	Obp56a	-3.41916	Others
	CG31371	-3.39702	Others
	Dic2	-3.38435	Mitochondrial
	tbrd-2	-3.3827	Others
	Cyt-c-d	-3.3661	Mitochondrial
	RpS19b	-3.36127	Others
	CG15599	-3.35887	Others
	CG12493	-3.34048	Others
	CG15262	-3.33227	Others
	Acbp5	-3.32816	Others
	Orc1	-3.32507	Others
	CG16798	-3.32045	Others
	lncRNA:CR43132	-3.31046	Others
	CG31668	-3.30992	Others
	CG7829	-3.30846	Others
	Spn100A	-3.29783	Others
	CG11068	-3.28119	Others
	LysD	-3.26006	Others
	CG32106	-3.24429	Others
	vanin-like	-3.243	Others
	CG8562	-3.24133	Others
	CG6324	-3.23634	Others
	nw	-3.2278	Others
	CG15336	-3.22083	Others
	WRNexo	-3.20892	Others
	CG6195	-3.20296	Mitochondrial
	CG17571	-3.1972	Others
	CG17486	-3.19293	Others
	CG33679	-3.18945	Others
	CG34202	-3.18065	Others
	CG9522	-3.17952	Others
	nyo	-3.17619	Others
	CG9925	-3.16791	Others
	jb	-3.16551	Others
	Obp44a	-3.15915	Others
	sha	-3.15687	Others
	spz6	-3.13182	Others
	CG14607	-3.12817	Others
	CG5111	-3.12581	Others
	CG43139	-3.11035	Others
	CG11350	-3.10029	Others
	CG15155	-3.0984	Others
	betaNACtes1	-3.08884	Others
	CG11313	-3.08273	Others
	CG14111	-3.08072	Others
	CG4613	-3.07955	Others
	neo	-3.07103	Others
	CG13983	-3.06642	Others
	AANATL6	-3.06185	Others
	Spn85F	-3.05974	Others
	CG12590	-3.04284	Others
	CG34041	-3.04033	Others
	C901	-3.0385	Others
	CG43677	-3.01744	Others
	CG18258	-3.01279	Others
	CG9988	-3.01188	Others
	CG34201	-3.01025	Others
	TrxT	-3.00673	Others
	CG17666	-2.99853	Others
	Claspin	-2.9959	Others
	CG17376	-2.99561	Others
	Npc2h	-2.98221	Others
	CG42264	-2.98031	Others
	dsx-c73A	-2.97401	Others
	CG3546	-2.95828	Others
	CG8420	-2.95554	Others
	m	-2.94852	Others
	CG13438	-2.94594	Others
	CG4438	-2.94471	Others
	Gr22c	-2.94358	Others
	CG7730	-2.94136	Others
	karr	-2.93416	Others
	smp-30	-2.93363	Others
	PCNA	-2.9281	Mitochondrial
	Ugt35B1	-2.92714	Others
	CG7299	-2.92238	Others
	CG30103	-2.92204	Others
	tyn	-2.92141	Others
	CG32241	-2.92136	Others
	eloF	-2.91251	Others
	CG17267	-2.90927	Others
	nerfin-1	-2.90831	Others
	NT1	-2.90778	Others
	CG10474	-2.9	Others
	TTLL4B	-2.89939	Others
	CG9643	-2.89672	Others
	CG3999	-2.88743	Mitochondrial
	CG13403	-2.88191	Others
	DNApol-alpha60	-2.87345	Others
	Mcm5	-2.8728	Others
	CG6484	-2.8628	Others
	CG13613	-2.85631	Others
	Orc2	-2.85013	Others
	Drsl2	-2.84514	Others
	CG7465	-2.84425	Others
	CG15306	-2.84335	Others
	DNApol-epsilon58	-2.82927	Others
	CG15905	-2.82776	Others
	CG10205	-2.82708	Others
	Ts	-2.80619	Mitochondrial
	CG4892	-2.80101	Others
	Np	-2.7998	Others
	CG4836	-2.79358	Others
	CG14304	-2.78904	Others
	CG9550	-2.78038	Others
	CG6733	-2.77363	Others
	CG5676	-2.77084	Mitochondrial
	CG1273	-2.77044	Others
	AOX2	-2.76762	Others
	CG9752	-2.76247	Others
	CG17134	-2.75711	Others
	CG43125	-2.75319	Others
	Art6	-2.75252	Others
	CG17782	-2.75247	Others
	CG13857	-2.75194	Others
	Crg-1	-2.74916	Others
	wa-cup	-2.74563	Others
	CG7798	-2.74485	Others
	Alp7	-2.74169	Others
	CG9698	-2.7409	Others
	Mcm7	-2.73793	Others
	mey	-2.73787	Others
	CycB	-2.73323	Others
	Eglp3	-2.72973	Others
	CG16775	-2.72747	Others
	PGRP-SC1a	-2.72465	Others
	Mal-A8	-2.72449	Others
	CG13157	-2.72238	Others
	Argk	-2.70594	Mitochondrial
	CG43843	-2.70568	Others
	Mcm10	-2.70147	Others
	CG18131	-2.69702	Others
	CG31115	-2.68958	Others
	CG4815	-2.68931	Others
	Prosbeta2R2	-2.68931	Others
	CG44476	-2.68256	Others
	E(spl)m7-HLH	-2.67628	Others
	CG40191	-2.65519	Others
	Vha100-4	-2.65326	Others
	CG13720	-2.64217	Others
	CG34442	-2.64186	Others
	pip	-2.64139	Others
	CG34316	-2.63935	Others
	ImpE3	-2.63764	Others
	CG18735	-2.63384	Others
	CG33459	-2.62549	Others
	Npc2g	-2.62377	Others
	mwh	-2.60833	Others
	CG13230	-2.60601	Others
	CG5790	-2.60359	Others
	S-Lap3	-2.60211	Mitochondrial
	CG34289	-2.60078	Others
	CG33465	-2.59862	Others
	CG4835	-2.59585	Others
	CG1986	-2.59516	Others
	Rif1	-2.59067	Others
	CG44438	-2.59024	Others
	CG11693	-2.58922	Others
	Phf7	-2.58867	Others
	CG15255	-2.58399	Others
	CG17036	-2.58289	Others
	bnb	-2.5821	Others
	mamo	-2.58005	Others
	Ady43A	-0.146282	Others
	CG6839	-2.57811	Others
	CG17781	-2.57118	Others
	CG44013	-2.56992	Others
	CG13722	-2.56897	Others
	CG3106	-2.56456	Others
	Cyp28d2	-2.56412	Others
	CG12490	-2.55878	Others
	CG42759	-2.55842	Others
	CG31952	-2.55546	Others
	Ect3	-2.54795	Others
	Nepl10	-2.5454	Others
	DNApol-alpha180	-2.5431	Others
	Mst84B	-2.54014	Others
	CG9396	-2.53502	Mitochondrial
	CG9259	-2.5346	Others
	CG14416	-2.52874	Others
	CG10073	-2.52336	Others
	cmet	-2.52253	Others
	CG34323	-2.51377	Others
	sub	-2.51297	Others
	vlc	-2.50456	Mitochondrial
	CG43886	-2.50124	Others
	CG13690	-2.50017	Others
	CG31268	-2.49966	Others
	CG42821	-2.49671	Others
	aurB	-2.48907	Others
	CG13744	-2.48749	Others
	CG10553	-2.47985	Others
	FarO	-2.47504	Others
	CG15930	-2.46802	Others
	dib	-2.46759	Mitochondrial
	CG10336	-2.46443	Others
	CG13050	-2.46234	Others
	Rpt4R	-2.46182	Others
	CG14708	-2.4612	Others
	CG7173	-2.46085	Others
	Mlp60A	-2.46028	Others
	pav	-2.45544	Others
	CG43711	-2.45223	Others
	Ctf4	-2.45119	Others
	Cyp310a1	-2.45068	Others
	PH4alphaMP	-2.44933	Others
	CG15370	-2.44907	Others
	CG4914	-2.44842	Others
	aly	-2.44839	Others
	CG43366	-2.44515	Others
	dup	-2.44168	Others
	CG14395	-2.44166	Others
	Pgd	-2.43902	Others
	Rbp4	-2.43788	Others
	mus301	-2.43582	Others
	CG3819	-2.43296	Others
	ATPCL	-2.42372	Mitochondrial
	CG11951	-2.41712	Others
	Pdh	-2.41435	Others
	CG3502	-2.41405	Others
	nab	-2.40891	Others
	CG4830	-2.40095	Others
	betaNACtes2	-2.39956	Others
	Smvt	-2.39827	Others
	CG6012	-2.39677	Others
	UQCR-11L	-2.39601	Mitochondrial
	CG14544	-2.38595	Others
	polo	-2.38445	Others
	CG18599	-2.38116	Others
	Smyd4-3	-2.37497	Others
	Mtp	-2.36545	Others
	CG34431	-2.36489	Others
	dnk	-2.35304	Mitochondrial
	Cyp6t1	-2.35224	Others
	Had1	-2.35039	Others
	tnc	-2.34718	Others
	CG34434	-2.34683	Others
	CG34269	-2.34335	Others
	phr6-4	-2.34207	Mitochondrial
	Est-6	-2.33698	Others
	CG15034	-2.33461	Others
	bonsai	-2.32783	Mitochondrial
	CG11905	-2.32025	Others
	fabp	-2.31707	Others
	CG15399	-2.31392	Others
	Cyp4ad1	-2.31067	Others
	CG17784	-2.30866	Others
	CG43293	-2.30624	Others
	CG17974	-2.30289	Others
	CG17959	-2.30244	Others
	CG14757	-2.29923	Mitochondrial
	Naa40	-2.29864	Others
	Or65a	-2.29544	Others
	CG6628	-2.29492	Others
	CG16904	-2.28582	Others
	mtsh	-2.28581	Others
	CG14931	-2.27968	Others
	CG33124	-2.27918	Others
	CG32751	-2.27836	Others
	CG11327	-2.27451	Others
	Gem4c	-2.27209	Others
	ich	-2.26928	Others
	CG8646	-2.26921	Others
	CG17349	-2.26902	Others
	CG18605	-2.26596	Others
	CG14810	-2.26052	Others
	CG31861	-2.26031	Others
	Jon25Bi	-2.2574	Others
	CG44040	-2.25546	Others
	CG5885	-2.25484	Others
	BoYb	-2.2547	Others
	Sps1	-2.25133	Others
	CG2016	-2.25061	Others
	CG13023	-2.24839	Others
	scpr-C	-2.24807	Others
	CG15308	-2.2475	Others
	Lcp65Ae	-2.24532	Others
	CG33774	-2.24012	Others
	Galt	-2.23897	Others
	CG6034	-2.23844	Others
	CG32198	-2.23825	Others
	Obp85a	-2.23509	Others
	SsRbeta	-2.23114	Others
	gnu	-2.22421	Others
	CG5892	-2.22111	Others
	corolla	-2.21958	Others
	wbl	-2.21957	Others
	fzy	-2.21812	Others
	CG8860	-2.21778	Others
	CG14346	-2.21748	Others
	obst-I	-2.21535	Others
	ssp7	-2.21329	Others
	CG15530	-2.21014	Others
	mRpS30	-2.20641	Mitochondrial
	Gld	-2.20571	Others
	Npc2d	-2.2056	Others
	Ugt49B2	-2.20431	Others
	CG17780	-2.1997	Others
	CG5767	-2.19501	Others
	CG30289	-2.19363	Others
	awd	-2.19146	Mitochondrial
	Sec61gamma	-2.18894	Others
	Papss	-2.18847	Others
	CG9875	-2.18553	Others
	CG43813	-2.18466	Others
	ox	-2.18159	Mitochondrial
	hoip	-2.17989	Others
	CG9297	-2.17786	Others
	CG33129	-2.17504	Others
	Tudor-SN	-2.17325	Mitochondrial
	RnrL	-2.17118	Others
	CG7322	-2.16711	Others
	Ostgamma	-2.16686	Others
	CG33489	-2.16528	Others
	CG3739	-2.16417	Others
	eIF3g2	-2.15368	Others
	CG5883	-2.15309	Others
	Rtnl2	-2.14848	Others
	CG13724	-2.14758	Others
	CG5177	-2.14743	Others
	CG13443	-2.14603	Others
	CG5768	-2.14217	Others
	SoYb	-2.14149	Others
	ro	-2.13711	Others
	mRpS33	-2.13688	Mitochondrial
	CG8560	-2.13671	Others
	mRpL12	-2.13452	Mitochondrial
	dah	-2.13164	Others
	Lhr	-2.13072	Others
	RecQ4	-2.12781	Others
	Prx3	-2.12456	Mitochondrial
	CG34278	-2.12443	Others
	CG14423	-2.12338	Others
	CG6432	-2.12201	Others
	AANATL3	-2.12122	Others
	CG12702	-2.11969	Others
	CG3526	-2.11933	Others
	Andorra	-2.11873	Others
	Mur11Da	-2.11778	Others
	Sec61alpha	-2.11203	Others
	l(2)k05911	-2.11042	Others
	CG32354	-2.10887	Others
	CG10962	-2.10712	Others
	NimB3	-2.10487	Others
	CG40228	-2.10483	Others
	GstE5	-2.09889	Others
	CG6106	-2.09738	Others
	CG42500	-2.09607	Others
	loopin-1	-2.09434	Mitochondrial
	CG14419	-2.09418	Others
	CG31380	-2.09339	Others
	CG17672	-2.09241	Others
	mRpS21	-2.09131	Mitochondrial
	CG42822	-2.09034	Others
	Or88a	-2.08716	Others
	Pdi	-2.08585	Others
	PGRP-LD	-2.08413	Others
	Act88F	-2.0838	Others
	Cad88C	-2.08041	Others
	Lsp1beta	-2.07912	Others
	CG34427	-2.07842	Others
	dany	-2.07613	Others
	CG10361	-2.07504	Mitochondrial
	Jon99Fii	-2.07175	Others
	Zw	-2.07108	Others
	CG11200	-2.06828	Others
	CG13577	-2.06234	Others
	CG10063	-2.06221	Others
	apolpp	-2.05979	Others
	Mst87F	-2.0593	Others
	cutlet	-2.058	Others
	ocn	-2.05552	Others
	CG17683	-2.05178	Others
	eEF1delta	-2.05061	Others
	CG6000	-2.04934	Mitochondrial
	Sec61beta	-2.04654	Others
	CG13488	-2.04338	Others
	Ugt307A1	-2.04315	Others
	mRpS7	-2.04092	Mitochondrial
	vas	-2.04074	Others
	SclB	-2.03765	Others
	alt	-2.0376	Others
	l(1)G0320	-2.03358	Others
	Rpt3R	-2.03068	Others
	COX6AL	-2.02965	Mitochondrial
	Cyp6a2	-2.02775	Others
	SmF	-2.02251	Others
	SkpE	-2.01825	Others
	CG17883	-2.01644	Others
	Tsf1	-2.00349	Others
	Jafrac2	-2.00345	Others
	Gyg	-2.00206	Others
	CG4702	-1.99814	Others
	CG6026	-1.99654	Others
	CG9899	-1.98966	Others
	TpnC47D	-1.988	Others
	Oat	-1.98718	Mitochondrial
	eIF3f2	-1.98675	Others
	Prdm13	-1.98434	Others
	Jheh1	-1.98385	Others
	CG16762	-1.98297	Others
	ImpE1	-1.98092	Others
	CG6287	-1.98087	Others
	DNApol-alpha50	-1.97871	Others
	Klp67A	-1.9776	Others
	Orct	-1.97528	Mitochondrial
	CG13282	-1.97523	Others
	CG43694	-1.97198	Others
	CG17633	-1.96957	Others
	RfC3	-1.96865	Others
	CG31233	-1.96843	Others
	mRpL48	-1.96309	Mitochondrial
	CG18493	-1.9626	Others
	CG34001	-1.95733	Others
	SP1029	-1.95618	Others
	Best3	-1.95587	Others
	CG1632	-1.9552	Others
	Obp83cd	-1.95451	Others
	CAH9	-1.95342	Others
	kmg	-1.9534	Others
	Jon65Aii	-1.9516	Others
	CG14634	-1.95063	Others
	MFS1	-1.94774	Others
	tw	-1.94736	Others
	AIF	-1.94595	Mitochondrial
	CG9459	-1.94358	Others
	CG33003	-1.94264	Others
	CG13423	-1.94195	Others
	sip2	-1.94174	Others
	CG31087	-1.93748	Others
	CG14684	-1.93681	Others
	mRpL55	-1.93492	Mitochondrial
	CG17266	-1.93453	Others
	Ser6	-1.93344	Others
	icln	-1.93247	Others
	Hsc70-3	-1.93235	Mitochondrial
	lectin-33A	-1.93039	Others
	CG6415	-1.9289	Mitochondrial
	CG14829	-1.92884	Others
	Vajk2	-1.92881	Others
	borr	-1.92705	Others
	CG13506	-1.92408	Others
	CG5062	-1.92408	Others
	r-l	-1.92261	Others
	CG30008	-1.92169	Others
	CG13705	-1.92102	Others
	CG1544	-1.91996	Mitochondrial
	Scp2	-1.91458	Others
	PGRP-SC1b	-1.91261	Others
	CG3270	-1.90948	Mitochondrial
	CG43935	-1.9094	Others
	Coprox	-1.90852	Mitochondrial
	Cpr12A	-1.9075	Others
	OstDelta	-1.90548	Others
	Sbat	-1.904	Others
	CG31248	-1.90284	Others
	CG43667	-1.90129	Others
	Tom70	-1.90064	Mitochondrial
	shu	-1.9005	Others
	CG33341	-1.9001	Others
	CG4752	-1.89938	Others
	COX8	-1.89886	Mitochondrial
	CG34446	-1.89877	Others
	mei-38	-1.89239	Others
	CG6610	-1.89219	Others
	Mcm3	-1.89212	Others
	CG6660	-1.8919	Others
	regucalcin	-1.88779	Others
	Neb-cGP	-1.88529	Mitochondrial
	Acox57D-d	-1.88366	Others
	beta-PheRS	-1.88299	Others
	CG5886	-1.88213	Others
	Jheh3	-1.87833	Others
	CycE	-1.87818	Others
	mAcon1	-1.87695	Mitochondrial
	CG15390	-1.87642	Mitochondrial
	CG13220	-1.87468	Others
	CG14357	-1.87407	Others
	CG14668	-1.87365	Others
	CG42336	-1.8732	Others
	Act87E	-1.87217	Others
	mRpL50	-1.86942	Mitochondrial
	CG6479	-1.86533	Others
	CG44242	-1.86524	Mitochondrial
	Nepl7	-1.86458	Others
	Mct1	-1.86347	Others
	CG5866	-1.86259	Others
	ND-B15	-1.86231	Mitochondrial
	CG32444	-1.86026	Others
	dpa	-1.85852	Others
	CG14285	-1.8575	Others
	mRpL18	-1.85567	Mitochondrial
	CG17211	-1.85367	Others
	cype	-1.85322	Mitochondrial
	CG11164	-1.85203	Others
	SmydA-3	-1.85155	Others
	Nmt	-1.8441	Others
	CG9981	-1.84358	Others
	mRpL52	-1.84351	Mitochondrial
	sun	-1.84254	Mitochondrial
	Mpcp1	-1.842	Mitochondrial
	mRpS10	-1.84139	Mitochondrial
	CG10764	-1.83868	Others
	CRAT	-1.83541	Mitochondrial
	Act57B	-1.83477	Others
	CG13272	-1.83413	Others
	CG32563	-1.83378	Others
	CG8012	-1.83262	Others
	fon	-1.83221	Others
	NimA	-1.82991	Others
	Npc2f	-1.82937	Others
	Hr3	-1.82935	Others
	Brd	-1.8292	Others
	Akr1B	-1.8289	Mitochondrial
	CG6180	-1.82863	Others
	Tim23	-1.82768	Mitochondrial
	CG9692	-1.82391	Others
	mRpL10	-1.81938	Mitochondrial
	Spase25	-1.81925	Others
	Uggt	-1.81902	Others
	zpg	-1.818	Others
	CG4972	-1.81714	Others
	CG33460	-1.81701	Others
	ImpL1	-1.81588	Others
	kud	-1.81554	Others
	Lcp4	-1.81486	Others
	nol	-1.81385	Others
	CG9034	-1.81264	Others
	CG1674	-1.8118	Others
	grsm	-1.81105	Others
	CG17261	-1.80811	Others
	CG9302	-1.808	Others
	CG6048	-1.80779	Others
	OXA1L	-1.80704	Mitochondrial
	mRpL11	-1.80632	Mitochondrial
	CG8306	-1.80573	Others
	CG18661	-1.80534	Others
	CG13616	-1.8042	Others
	CG8036	-1.80134	Others
	sti	-1.80067	Others
	ndl	-1.79864	Others
	CG7695	-1.79459	Others
	ACC	-1.79441	Mitochondrial
	CG13312	-1.79373	Others
	Caf1-180	-1.79286	Others
	Mcm2	-1.79088	Others
	CG8419	-1.79026	Others
	CG31528	-1.78966	Others
	RpL41	-1.7883	Others
	l(2)01289	-1.78665	Others
	Dad1	-1.78325	Others
	ATPsynG	-1.78053	Mitochondrial
	Muc55B	-1.78013	Others
	asp	-1.77991	Others
	Fkbp39	-1.7796	Others
	CG6094	-1.77945	Mitochondrial
	CG18814	-1.77657	Others
	lectin-22C	-1.77578	Others
	RnrS	-1.77439	Others
	mRpL33	-1.77227	Mitochondrial
	CG13492	-1.77091	Others
	CG7011	-1.76893	Others
	Set	-1.76754	Others
	CG42556	-1.76634	Others
	CG12782	-1.76619	Others
	Hel25E	-1.76618	Others
	CG44303	-1.76401	Others
	CG12288	-1.76364	Others
	Asph	-1.7625	Others
	rt	-1.76195	Others
	CG7443	-1.76074	Others
	roh	-1.75936	Others
	bam	-1.75755	Others
	CaBP1	-1.75596	Others
	Prm	-1.75417	Others
	RanGAP	-1.75214	Others
	ATPsynO	-1.75162	Mitochondrial
	CG8072	-1.75003	Others
	CG9184	-1.74946	Others
	CG12480	-1.74887	Others
	ND-15	-1.74827	Mitochondrial
	CG6891	-1.74685	Others
	yellow-e3	-1.7457	Others
	CG8460	-1.74559	Others
	Cdk2	-1.74383	Others
	CG5958	-1.74186	Others
	CG11858	-1.74057	Others
	mEFG1	-1.74024	Mitochondrial
	mRpL36	-1.73871	Mitochondrial
	Sr-CII	-1.73719	Others
	CG9400	-1.73372	Others
	CG7406	-1.73264	Others
	CG9682	-1.73198	Others
	Pgant7	-1.73081	Others
	CG6283	-1.73054	Others
	ninaE	-1.73008	Others
	CG7460	-1.72972	Mitochondrial
	CG15362	-1.72751	Others
	ERp60	-1.72694	Others
	CR10032	-1.72664	Others
	PNPase	-1.72544	Mitochondrial
	Eglp4	-1.72489	Others
	ECSIT	-1.72458	Mitochondrial
	muc	-1.72455	Mitochondrial
	SNRPG	-1.72134	Others
	Srp14	-1.72104	Others
	CR31427	-1.71943	Others
	Adgf-A	-1.71774	Others
	Jon65Aiii	-1.7167	Others
	Aldh	-1.71631	Mitochondrial
	Ndg	-1.71549	Others
	CG7638	-1.7139	Others
	PPO2	-1.71313	Others
	Ufm1	-1.71132	Others
	tej	-1.709	Others
	CG33654	-1.70881	Others
	mago	-1.70877	Others
	CG6290	-1.70823	Others
	CG12935	-1.70741	Mitochondrial
	CG14877	-1.70498	Others
	CG5023	-1.70352	Others
	2024-09-01	-1.70351	Others
	Act42A	-1.7035	Others
	DNAlig1	-1.7018	Mitochondrial
	CG14960	-1.69747	Others
	mRpL21	-1.69692	Mitochondrial
	CG6726	-1.69637	Others
	frac	-1.69479	Others
	Sod2	-1.69328	Mitochondrial
	AGBE	-1.6917	Others
	CG11382	-1.6916	Others
	blw	-1.6909	Mitochondrial
	CG30154	-1.69087	Others
	bw	-1.68932	Others
	timeout	-1.68913	Others
	SmydA-9	-1.68901	Others
	CG31988	-1.68798	Others
	Stt3B	-1.68777	Others
	CG14270	-1.68769	Mitochondrial
	Tapdelta	-1.68729	Others
	l(2)37Cg	-1.68668	Others
	CG31821	-1.68589	Others
	CG30047	-1.68536	Others
	CG8565	-1.68512	Others
	mRpL32	-1.68471	Mitochondrial
	CG9662	-1.68186	Others
	UQCR-6.4	-1.68072	Mitochondrial
	CG9503	-1.68027	Others
	CG7744	-1.67951	Others
	CG7630	-1.67831	Others
	GstZ1	-1.67688	Mitochondrial
	apn	-1.67576	Others
	CG6083	-1.67551	Others
	mRpL51	-1.67499	Mitochondrial
	Jon74E	-1.67418	Others
	CG10184	-1.66935	Others
	Nurf-38	-1.66854	Mitochondrial
	CG34132	-1.6684	Mitochondrial
	bgm	-1.66322	Others
	fest	-1.66264	Others
	CG8534	-1.66259	Others
	CG3355	-1.66079	Others
	mRpS24	-1.65865	Mitochondrial
	alphaTub84D	-1.65664	Others
	Alp1	-1.65623	Others
	CG3430	-1.65532	Others
	CG13247	-1.65529	Others
	Sdhaf3	-1.65525	Mitochondrial
	Spase22-23	-1.655	Others
	tomb	-1.65419	Others
	RnpS1	-1.65284	Others
	CG18765	-1.65252	Others
	LSm3	-1.65239	Others
	pont	-1.65141	Others
	Ddx1	-1.64889	Others
	LSm7	-1.64781	Others
	Ufc1	-1.64733	Others
	sad	-1.64724	Mitochondrial
	mms4	-1.64654	Others
	Ranbp9	-1.64572	Others
	CG42811	-1.64392	Others
	CG31777	-1.64119	Others
	Ir56a	-1.64056	Others
	ND-MLRQ	-1.63878	Mitochondrial
	mRpL34	-1.63744	Mitochondrial
	UQCR-Q	-1.6368	Mitochondrial
	Sodh-1	-1.63643	Others
	Ent2	-1.63405	Others
	Act79B	-1.63305	Others
	dpn	-1.63291	Others
	PCB	-1.63179	Mitochondrial
	Tim9a	-1.63159	Mitochondrial
	CstF50	-1.63084	Others
	CG13540	-1.62965	Others
	CG31126	-1.62914	Mitochondrial
	Klp61F	-1.62857	Others
	Sf3b3	-1.62853	Others
	CG11843	-1.6276	Others
	Jon99Fi	-1.62539	Others
	mRpS18A	-1.62481	Mitochondrial
	COX7A	-1.62371	Mitochondrial
	Had2	-1.62358	Others
	CG17047	-1.62219	Others
	cher	-1.62191	Others
	aub	-1.61841	Others
	Jon66Cii	-1.61833	Others
	CG13947	-1.61797	Others
	PHDP	-1.61703	Others
	CG34330	-1.6163	Others
	CG10863	-1.61612	Others
	Nup133	-1.61608	Others
	PH4alphaEFB	-1.61599	Others
	CG14715	-1.61559	Others
	mRpL15	-1.61501	Mitochondrial
	mRpS25	-1.61501	Mitochondrial
	Tango2	-1.6141	Others
	mRpS2	-1.61371	Mitochondrial
	CG3760	-1.61251	Others
	TrpRS-m	-1.61079	Mitochondrial
	CG16985	-1.61073	Others
	COX4	-1.61064	Mitochondrial
	CG5246	-1.61022	Others
	CG32276	-1.60986	Others
	ppl	-1.60976	Mitochondrial
	CG10602	-1.60936	Others
	CG7202	-1.60801	Others
	ND-B14.5B	-1.60792	Mitochondrial
	Spc25	-1.60685	Others
	nesd	-1.60648	Others
	Acp1	-1.60629	Others
	SmE	-1.60259	Others
	CG11437	-1.60217	Others
	twr	-1.60192	Others
	CG15908	-1.60162	Others
	CG11786	-1.60135	Others
	Cyp6a8	-1.60103	Others
	Caf1-55	-1.60067	Others
	ATPsynF	-1.60003	Mitochondrial
	amd	-1.59993	Others
	CG8353	-1.59933	Others
	CG9922	-1.59921	Others
	Mtpalpha	-1.59891	Mitochondrial
	CG14744	-1.59859	Others
	cid	-1.59815	Others
	Pdhb	-1.59754	Mitochondrial
	CheB98a	-1.59568	Others
	CG6696	-1.59221	Others
	epsilonTry	-1.59206	Others
	qjt	-1.59161	Others
	Nph	-1.59108	Others
	Hr4	-1.59051	Others
	Pus7	-1.58973	Others
	Cyp1	-1.5887	Mitochondrial
	mRpL37	-1.588	Mitochondrial
	Tret1-2	-1.5872	Others
	CG44261	-1.58704	Others
	Actn	-1.58512	Others
	CG30148	-1.58414	Others
	CG8483	-1.58298	Others
	lncRNA:CR43166	-1.58033	Others
	CG9877	-1.57966	Others
	CG31344	-1.57877	Others
	CG11474	-1.5774	Others
	ATPsynC	-1.57696	Mitochondrial
	Fen1	-1.57691	Others
	alpha-Est2	-1.5753	Others
	PIG-B	-1.5726	Others
	Cpr49Ac	-1.57236	Others
	janA	-1.57144	Others
	CG34310	-1.57129	Others
	HipHop	-1.57091	Others
	FipoQ	-1.56998	Others
	ubl	-1.5697	Others
	Jon25Bii	-1.56922	Others
	Srp72	-1.56912	Others
	CG34007	-1.56831	Others
	CG10154	-1.56818	Others
	CG9616	-1.5676	Others
	mRpS14	-1.56629	Mitochondrial
	CG7966	-1.56465	Others
	Grasp65	-1.56211	Others
	CG42307	-1.5609	Others
	RNASEK	-1.56014	Others
	CG17687	-1.55964	Others
	betaTub56D	-1.55961	Others
	CG33506	-1.55738	Others
	CG11752	-1.55705	Mitochondrial
	CG9555	-1.5555	Others
	CG45544	-1.55391	Others
	CG33228	-1.55348	Others
	tex	-1.55087	Others
	CG10051	-1.55083	Others
	Act5C	-1.54997	Others
	Usp5	-1.5499	Others
	wus	-1.54925	Others
	bsf	-1.54887	Mitochondrial
	CG8299	-1.54878	Others
	mEFTu1	-1.54864	Mitochondrial
	Vajk3	-1.54842	Others
	lectin-24Db	-1.54794	Others
	Pfdn4	-1.54792	Others
	Gp93	-1.54792	Mitochondrial
	CG17083	-1.54758	Others
	CG13392	-1.54651	Mitochondrial
	CG31229	-1.54597	Mitochondrial
	CG1532	-1.54548	Mitochondrial
	Nrd1	-1.54525	Mitochondrial
	CG17224	-1.54456	Others
	CG7149	-1.54447	Others
	CG15534	-1.54368	Others
	CG4679	-1.54268	Mitochondrial
	CG3420	-1.54267	Mitochondrial
	CG3902	-1.54236	Mitochondrial
	ATPsynCF6	-1.5418	Mitochondrial
	CG4619	-1.54059	Mitochondrial
	PPO1	-1.53954	Others
	Rh50	-1.53886	Others
	CG5355	-1.53812	Others
	Ost48	-1.53773	Others
	CG2852	-1.5376	Mitochondrial
	Gpo1	-1.53717	Mitochondrial
	ana2	-1.53598	Others
	CG1958	-1.53512	Others
	Mcm6	-1.5335	Others
	SmydA-8	-1.53061	Others
	TRAM	-1.52963	Others
	gwl	-1.52956	Others
	COX6B	-1.52635	Mitochondrial
	CG9498	-1.52603	Others
	Or67c	-1.52479	Others
	Aladin	-1.52469	Others
	CG4408	-1.52435	Others
	CG1371	-1.52415	Others
	Fkbp12	-1.52348	Others
	Chd3	-1.5227	Others
	PH4alphaNE1	-1.52237	Others
	mRpL13	-1.52224	Mitochondrial
	insb	-1.522	Others
	CG14893	-1.52131	Others
	Pgant6	-1.52048	Others
	mRpL14	-1.52026	Mitochondrial
	Suv3	-1.5202	Mitochondrial
	tsu	-1.519	Others
	BigH1	-1.51888	Others
	Etf-QO	-1.51886	Mitochondrial
	mRpL27	-1.51736	Mitochondrial
	mRpL44	-1.51715	Mitochondrial
	alphaTub84B	-1.51611	Others
	mRpL42	-1.51584	Mitochondrial
	mRpS18B	-1.51484	Mitochondrial
	DppIII	-1.51256	Others
	CG10470	-1.51162	Others
	Alg9	-1.51068	Others
	LanB1	-1.50901	Others
	mRpL43	-1.50867	Mitochondrial
	CG5618	-1.50864	Others
	Nup107	-1.50735	Others
	mRpL41	-1.50726	Mitochondrial
	CG34184	-1.50706	Others
	Lectin-galC1	-1.5059	Others
	CG18179	-1.50531	Others
	CG5347	-1.50513	Others
	Nuf2	-1.50449	Others
	Ran	-1.50446	Others
	CG2918	-1.50397	Others
	CG33493	-1.50233	Mitochondrial
	CG13850	-1.50213	Mitochondrial
	CG8664	-1.5014	Others
	CG31683	-1.5012	Others
	Ant2	-1.49972	Mitochondrial
	CG6293	-1.49883	Others
	CG33757	-1.49696	Others
	ATPsynE	-1.49666	Mitochondrial
	CG17560	-1.49607	Others
	CG6574	-1.4959	Others
	tos	-1.49472	Others
	Blimp-1	-1.49441	Others
	Mco3	-1.49381	Others
	CG43291	-1.49365	Others
	CG4908	-1.49342	Mitochondrial
	CG3880	-1.49335	Others
	CG7458	-1.4932	Others
	Men-b	-1.49227	Mitochondrial
	Top2	-1.49096	Others
	CG30161	-1.49085	Others
	CG15497	-1.4899	Others
	CG10005	-1.48983	Others
	mEFTs	-1.48868	Mitochondrial
	Art1	-1.48774	Others
	CG32267	-1.48769	Others
	CG4734	-1.48743	Others
	CG34301	-1.48718	Others
	ATPsyndelta	-1.48579	Mitochondrial
	gas	-1.48422	Others
	rumi	-1.48398	Others
	CG17105	-1.48264	Others
	fs(1)Yb	-1.48124	Others
	Acbp1	-1.47984	Others
	RfC38	-1.47839	Others
	bgcn	-1.47805	Others
	loj	-1.47795	Others
	CG10512	-1.47722	Others
	tko	-1.47614	Mitochondrial
	RpI12	-1.47437	Others
	26-29-p	-1.47352	Others
	uif	-1.47293	Others
	tum	-1.47247	Others
	Tom7	-1.47241	Mitochondrial
	Agpat4	-1.47227	Others
	CG5955	-1.47211	Others
	Manf	-1.47084	Others
	CG11980	-1.47068	Others
	mRpS35	-1.46953	Mitochondrial
	ATPsynD	-1.46827	Mitochondrial
	ND-B17.2	-1.46783	Mitochondrial
	msd1	-1.46703	Others
	CG3544	-1.46683	Others
	ScsbetaG	-1.46655	Mitochondrial
	CG11594	-1.46594	Others
	l(2)10685	-1.46578	Mitochondrial
	Cyt-c-p	-1.46248	Mitochondrial
	Pglym78	-1.46188	Others
	Osi12	-1.46158	Others
	Yp3	-1.46103	Others
	Pp1-13C	-1.45996	Others
	Jon99Ci	-1.45828	Others
	CG14286	-1.45741	Others
	ND-13B	-1.45729	Mitochondrial
	CG11263	-1.4548	Others
	Got2	-1.45453	Mitochondrial
	CG7881	-1.45369	Others
	ValRS-m	-1.45272	Mitochondrial
	CG42694	-1.4526	Others
	CG8774	-1.45206	Others
	CG4995	-1.45187	Mitochondrial
	Pdha	-1.45169	Mitochondrial
	CG2145	-1.45142	Others
	Jhe	-1.45123	Others
	MetRS-m	-1.4498	Mitochondrial
	CRIF	-1.44975	Mitochondrial
	mRpL35	-1.44854	Mitochondrial
	CG7430	-1.44623	Mitochondrial
	CG18539	-1.44615	Others
	CG4563	-1.44609	Others
	CG9861	-1.44603	Others
	Mlc2	-1.44588	Others
	CG6178	-1.44472	Others
	mRpL40	-1.44443	Mitochondrial
	ND-B14	-1.44417	Mitochondrial
	Fpps	-1.44376	Mitochondrial
	CG33051	-1.4435	Others
	CG15059	-1.44211	Others
	COX5A	-1.44206	Mitochondrial
	mRpL3	-1.44132	Mitochondrial
	Efhc1.2	-1.44129	Others
	MtnB	-1.44015	Others
	CG31279	-1.43837	Others
	mRRF2	-1.43738	Mitochondrial
	hog	-1.43667	Others
	mthl3	-1.43583	Others
	His2Av	-1.43555	Others
	CG33339	-1.43505	Others
	CG17333	-1.43315	Others
	CG1368	-1.43151	Others
	CG6059	-1.4294	Others
	mRpL54	-1.4293	Mitochondrial
	CG31687	-1.42821	Others
	CG7840	-1.42743	Others
	Sem1	-1.42736	Others
	Cse1	-1.42548	Others
	CG1208	-1.42543	Others
	Zip42C.2	-1.42515	Others
	CG43124	-1.42445	Others
	CCT7	-1.42424	Mitochondrial
	ND-B14.5A	-1.4237	Mitochondrial
	CG14688	-1.42314	Others
	SdhD	-1.42153	Mitochondrial
	Cyp6a18	-1.41787	Others
	vkg	-1.41768	Others
	CG4829	-1.41754	Others
	Nach	-1.41748	Others
	CG33281	-1.41693	Others
	CG12674	-1.41418	Others
	PMP34	-1.41388	Others
	Hmu	-1.41364	Others
	mthl2	-1.41343	Others
	Pif1	-1.4134	Others
	Sec24CD	-1.41331	Others
	CG33303	-1.4119	Others
	RpL37b	-1.41169	Others
	ttm50	-1.41162	Mitochondrial
	CG15269	-1.41133	Others
	CG12107	-1.41061	Mitochondrial
	Cby	-1.40848	Others
	CG5131	-1.40841	Others
	CG8320	-1.40716	Others
	CG43333	-1.40661	Others
	CG9095	-1.40592	Others
	Tsen15	-1.40574	Others
	fan	-1.4055	Others
	CG14644	-1.40546	Others
	sll	-1.40509	Others
	CG15741	-1.40361	Others
	levy	-1.40317	Mitochondrial
	GCS2beta	-1.40243	Others
	Toll-4	-1.39978	Others
	PDCD-5	-1.39845	Others
	CG4332	-1.39818	Others
	CG4390	-1.39701	Others
	CG45076	-1.3967	Others
	UK114	-1.39655	Mitochondrial
	DNApol-epsilon255	-1.39651	Others
	CG42857	-1.39607	Others
	mRpS16	-1.39558	Mitochondrial
	Nopp140	-1.39501	Others
	betaTry	-1.39498	Others
	lncRNA:CR43695	-1.39381	Others
	CG34291	-1.39336	Others
	Plod	-1.39293	Others
	Pisd	-1.39291	Mitochondrial
	Mhc	-1.39236	Others
	CG33169	-1.39166	Others
	140up	-1.39046	Mitochondrial
	CG10674	-1.39035	Others
	mRpL20	-1.39011	Mitochondrial
	Sf3b5	-1.38974	Others
	CG8785	-1.38939	Others
	CG1561	-1.38901	Others
	porin	-1.38869	Mitochondrial
	Nedd8	-1.3867	Others
	ND-B22	-1.38664	Mitochondrial
	CG7716	-1.38596	Others
	CG33307	-1.38574	Others
	ect	-1.38465	Others
	CG32795	-1.38402	Others
	CG11267	-1.3836	Mitochondrial
	Tig	-1.38332	Others
	ND-ACP	-1.38304	Mitochondrial
	IM33	-1.38281	Others
	Cyp4d1	-1.38242	Others
	Spp	-1.38204	Others
	Nlp	-1.38137	Others
	rtet	-1.38115	Others
	Arc42	-1.38101	Mitochondrial
	Hpd	-1.38045	Others
	CG43088	-1.37877	Others
	Cpr92F	-1.37876	Others
	eIF4B	-1.37816	Others
	mod	-1.37812	Others
	Ldsdh1	-1.37651	Others
	CG6337	-1.37616	Others
	CG30487	-1.37609	Others
	mRpL17	-1.37554	Mitochondrial
	Scox	-1.37108	Mitochondrial
	ND-18	-1.3707	Mitochondrial
	CG14860	-1.3703	Others
	Aos1	-1.36931	Others
	Surf4	-1.36888	Others
	CG6118	-1.36885	Others
	CG14118	-1.36878	Others
	CG11771	-1.36829	Mitochondrial
	ND-B17	-1.36739	Mitochondrial
	Cpr47Eb	-1.36719	Others
	CG1924	-1.36684	Others
	ND-19	-1.36638	Mitochondrial
	CG8607	-1.36549	Others
	CG8778	-1.36518	Mitochondrial
	sel	-1.36493	Others
	CG34436	-1.36476	Others
	CG8478	-1.36458	Others
	CG8888	-1.36443	Mitochondrial
	CG31460	-1.36319	Others
	Psf1	-1.36284	Others
	U2A	-1.36283	Others
	EMC2B	-1.36247	Others
	scf	-1.36127	Others
	GlyP	-1.35964	Others
	TpnC25D	-1.35886	Others
	TwdlO	-1.3576	Others
	CG33552	-1.35754	Others
	CG6972	-1.35668	Others
	l(3)mbn	-1.35544	Others
	gcm	-1.355	Others
	IleRS-m	-1.35464	Mitochondrial
	Lcp2	-1.35402	Others
	CG32284	-1.35372	Others
	msk	-1.35334	Others
	shv	-1.35263	Others
	CG7637	-1.35259	Others
	HP4	-1.35212	Others
	Plap	-1.35199	Others
	mRpL47	-1.35186	Mitochondrial
	Acsl	-1.35122	Mitochondrial
	CG1304	-1.35087	Others
	Rpb7	-1.35032	Others
	ND-MWFE	-1.35031	Mitochondrial
	Bap55	-1.35019	Others
	Prosalpha6	-1.34997	Others
	CG44245	-1.34978	Others
	CG5516	-1.34958	Others
	CG15343	-1.34914	Others
	CCT1	-1.34884	Mitochondrial
	pwn	-1.34695	Others
	CG42395	-1.34684	Others
	CG33332	-1.34636	Others
	SmydA-2	-1.34471	Others
	Pomp	-1.34432	Others
	CG4116	-1.34383	Others
	Prp19	-1.34359	Others
	stg	-1.34244	Others
	mRpS11	-1.342	Mitochondrial
	CG15254	-1.34168	Others
	CG7557	-1.34109	Others
	CG7264	-1.34097	Others
	CG10932	-1.33813	Mitochondrial
	Glo1	-1.33753	Others
	CG7737	-1.33719	Others
	TTLL15	-1.33714	Others
	CG15743	-1.33713	Others
	CNT2	-1.33621	Others
	DNaseII	-1.33571	Others
	CG10814	-1.33418	Others
	rept	-1.33414	Others
	ergic53	-1.33345	Others
	CG14384	-1.33311	Others
	Cdc16	-1.333	Others
	Mlp84B	-1.33203	Others
	ND-B14.7	-1.33193	Mitochondrial
	alpha-Est4	-1.33101	Others
	CG13096	-1.33082	Others
	dod	-1.33071	Others
	Got1	-1.33061	Mitochondrial
	alpha-Est7	-1.3293	Others
	CG2021	-1.32891	Others
	CCT4	-1.32886	Others
	RyR	-1.3288	Others
	CG31957	-1.32864	Others
	CG7137	-1.32836	Others
	Hsc70Cb	-1.32829	Others
	CG15253	-1.32735	Others
	armi	-1.32656	Mitochondrial
	CG9825	-1.32583	Others
	CG8661	-1.32542	Others
	mRRF1	-1.32503	Mitochondrial
	CG5377	-1.32286	Mitochondrial
	CG17528	-1.32258	Others
	CG17593	-1.32228	Others
	CG15653	-1.32207	Mitochondrial
	Cyt-c1	-1.32177	Mitochondrial
	ND-30	-1.32124	Mitochondrial
	NHP2	-1.31987	Others
	CG4882	-1.31972	Mitochondrial
	CG12848	-1.3186	Mitochondrial
	Caf1-105	-1.31835	Others
	COX7C	-1.31671	Mitochondrial
	SpdS	-1.31666	Others
	CG4186	-1.31658	Mitochondrial
	Ptr	-1.31457	Others
	Gp210	-1.31351	Others
	mRpS18C	-1.31329	Mitochondrial
	CG15093	-1.31271	Mitochondrial
	Mdh2	-1.31251	Mitochondrial
	Kebab	-1.31215	Others
	CG14926	-1.31215	Others
	l(2)SH0834	-1.31067	Others
	CG4849	-1.31028	Others
	Sc2	-1.31022	Others
	Nop56	-1.31004	Others
	Neurochondrin	-1.30938	Others
	mRpL19	-1.30907	Mitochondrial
	CG1894	-1.30776	Others
	Gabat	-1.30703	Mitochondrial
	Stt3A	-1.30675	Others
	CG32669	-1.30664	Others
	CG14856	-1.30657	Others
	CG5665	-1.3056	Others
	FASN1	-1.30542	Mitochondrial
	CG11498	-1.30499	Mitochondrial
	CG13599	-1.30443	Others
	Rrp46	-1.30442	Others
	exu	-1.30307	Others
	CG11562	-1.3023	Mitochondrial
	Coq4	-1.30184	Mitochondrial
	Pax	-1.3013	Others
	Alp11	-1.3009	Others
	Mvd	-1.30073	Others
	CG31446	-1.3006	Others
	CG11162	-1.30058	Others
	CG5504	-1.29943	Mitochondrial
	CG6724	-1.2975	Others
	CG42239	-1.29736	Others
	UQCR-11	-1.29719	Mitochondrial
	ND-B16.6	-1.29693	Mitochondrial
	mRpL23	-1.29521	Mitochondrial
	sea	-1.29482	Mitochondrial
	boca	-1.29476	Others
	CG15014	-1.29423	Others
	Mms19	-1.29278	Others
	CG13364	-1.2927	Others
	Nup75	-1.29055	Others
	elfless	-1.2892	Others
	Hex-C	-1.28919	Others
	CG4324	-1.28857	Others
	CG9701	-1.28807	Others
	CG6565	-1.28799	Mitochondrial
	Dbp21E2	-1.28741	Mitochondrial
	CG11444	-1.28733	Others
	Cks30A	-1.28691	Others
	Cypl	-1.28677	Others
	w-cup	-1.28668	Others
	Dnali1	-1.28666	Others
	mRpL2	-1.28592	Mitochondrial
	CG2614	-1.28572	Others
	vig	-1.28553	Others
	CG42376	-1.28474	Mitochondrial
	mge	-1.28446	Mitochondrial
	Osi16	-1.28329	Others
	Osi24	-1.28257	Others
	Fatp3	-1.28189	Others
	Art8	-1.28179	Others
	pyd3	-1.28168	Others
	CG33509	-1.28151	Others
	CG10576	-1.28121	Others
	CG43175	-1.28016	Others
	mtTFB2	-1.28003	Mitochondrial
	CG4239	-1.27921	Others
	St4	-1.27842	Others
	psidin	-1.27825	Others
	CG1750	-1.27732	Mitochondrial
	Cht5	-1.27704	Others
	Nup93-1	-1.27563	Others
	Gapdh1	-1.27561	Mitochondrial
	CG14598	-1.27451	Others
	fipi	-1.274	Others
	Cyt-c1L	-1.27383	Mitochondrial
	CG45116	-1.27357	Others
	CG12279	-1.27332	Others
	CG8635	-1.27193	Others
	Fib	-1.27181	Others
	ND-23	-1.27081	Mitochondrial
	Art3	-1.26915	Others
	CG10340	-1.26819	Mitochondrial
	NaPi-T	-1.26803	Others
	CG14984	-1.26669	Others
	Cpr49Ag	-1.26661	Others
	Obp50d	-1.26628	Others
	CG11377	-1.26628	Others
	CG32447	-1.26536	Others
	Ocho	-1.26463	Others
	CG1354	-1.26441	Others
	smt3	-1.26408	Others
	CG30090	-1.26402	Others
	Aldh7A1	-1.26301	Mitochondrial
	CG6481	-1.26247	Others
	Lsd-1	-1.26213	Others
	Mpc1	-1.26197	Mitochondrial
	Nup154	-1.26063	Others
	kra	-1.26052	Others
	CG32483	-1.26036	Others
	CG11334	-1.26029	Others
	CG14407	-1.25881	Mitochondrial
	ck	-1.25787	Others
	dy	-1.25763	Others
	CG33057	-1.2576	Others
	CG7794	-1.25714	Others
	ND-ASHI	-1.25689	Mitochondrial
	CG34283	-1.25655	Others
	CG15594	-1.25505	Others
	Yif1	-1.25495	Others
	Btnd	-1.25442	Others
	Art4	-1.25423	Others
	Rsph4a	-1.25417	Others
	PyK	-1.25346	Mitochondrial
	spd-2	-1.25322	Others
	mIF3	-1.25279	Mitochondrial
	nito	-1.25254	Others
	vtd	-1.252	Others
	l(1)G0020	-1.2514	Others
	CG31373	-1.25112	Others
	SLIRP2	-1.25109	Mitochondrial
	mRpL22	-1.25002	Mitochondrial
	128up	-1.24922	Others
	CG2277	-1.24831	Others
	Mp20	-1.24771	Others
	CG7290	-1.24702	Others
	CG31759	-1.24621	Mitochondrial
	CG13362	-1.24616	Others
	CG8526	-1.24576	Others
	CG2120	-1.24575	Others
	CG34163	-1.24541	Others
	CG9577	-1.24436	Mitochondrial
	CG30016	-1.24435	Others
	Dim1	-1.24424	Others
	Rsf1	-1.24322	Others
	CG9911	-1.24257	Others
	mRpL9	-1.24196	Mitochondrial
	CG2681	-1.24125	Others
	asf1	-1.24073	Others
	Mccc1	-1.24032	Mitochondrial
	CG13615	-1.24017	Others
	sip3	-1.23885	Others
	LSm1	-1.23738	Others
	CG17776	-1.23716	Others
	CG9926	-1.23714	Others
	Ccdc58	-1.23714	Mitochondrial
	CCT8	-1.23707	Others
	Urm1	-1.23602	Others
	LBR	-1.2359	Others
	CG13795	-1.23583	Others
	TM9SF3	-1.23395	Others
	Rrp1	-1.23374	Others
	CG9815	-1.2334	Others
	ppk8	-1.23339	Others
	CG7860	-1.2327	Others
	CG6937	-1.23244	Others
	CCT6	-1.23219	Others
	CG11151	-1.23195	Others
	CG7006	-1.23178	Others
	ND-49	-1.23152	Mitochondrial
	CG9596	-1.22997	Others
	CG11555	-1.2296	Others
	SmD1	-1.22913	Others
	CG32373	-1.22874	Others
	CG7560	-1.22858	Others
	CG31807	-1.22855	Others
	nudC	-1.22805	Others
	CG6567	-1.22797	Others
	COX5B	-1.22763	Mitochondrial
	Sym	-1.22742	Others
	CG5235	-1.22706	Others
	Phf5a	-1.22614	Others
	Rpn2	-1.22516	Others
	CG9129	-1.22458	Others
	CG5969	-1.22376	Others
	CG17734	-1.2237	Mitochondrial
	Tm1	-1.22364	Mitochondrial
	CG8142	-1.22311	Others
	Trf	-1.22257	Others
	mRpL38	-1.22187	Mitochondrial
	CG10472	-1.22163	Others
	mRpS23	-1.22087	Mitochondrial
	Tim8	-1.22072	Mitochondrial
	CG10418	-1.21973	Others
	Mtpbeta	-1.21959	Mitochondrial
	Cdc45	-1.21958	Others
	Idh	-1.21822	Mitochondrial
	su(Hw)	-1.21804	Others
	CycA	-1.217	Others
	pasha	-1.21694	Others
	galene	-1.2163	Others
	RpII33	-1.21621	Others
	CG12861	-1.21616	Others
	CG4743	-1.21615	Mitochondrial
	CG30094	-1.21518	Others
	yip7	-1.21497	Others
	ase	-1.21411	Others
	CG8851	-1.21401	Others
	GCS2alpha	-1.21299	Others
	slmo	-1.2128	Mitochondrial
	epsilonCOP	-1.21227	Others
	CG8067	-1.21119	Mitochondrial
	eca	-1.21093	Others
	ida	-1.21045	Others
	CG34193	-1.20856	Others
	Cdc6	-1.20844	Others
	ATPsynB	-1.2077	Mitochondrial
	CG5376	-1.20649	Others
	E23	-1.20618	Others
	tpr	-1.20604	Others
	nos	-1.20577	Others
	Cbp80	-1.20443	Others
	Nep2	-1.20439	Others
	CG34200	-1.20233	Others
	thetaTry	-1.2017	Others
	Jon66Ci	-1.20139	Others
	subdued	-1.19909	Others
	Cyp4d14	-1.19871	Others
	O-fut1	-1.19864	Others
	up	-1.19809	Others
	Nsun2	-1.19757	Others
	hd	-1.19726	Others
	CG9586	-1.19706	Others
	Gip	-1.19559	Others
	TpnC73F	-1.19454	Others
	CG2736	-1.19418	Others
	gammaCOP	-1.1937	Others
	ATPsyngamma	-1.19345	Mitochondrial
	CG5391	-1.19183	Others
	CG14543	-1.19163	Others
	Non2	-1.19153	Others
	p23	-1.19152	Others
	ND-24	-1.19114	Mitochondrial
	CG31560	-1.19106	Others
	CG17919	-1.19048	Others
	Sms	-1.19044	Others
	mtSSB	-1.19023	Mitochondrial
	CG4293	-1.18993	Others
	CG9706	-1.18983	Others
	CG6962	-1.18973	Others
	ksh	-1.18969	Others
	CG7639	-1.18914	Mitochondrial
	Prosalpha5	-1.18904	Others
	Uba5	-1.18828	Others
	CG43064	-1.18813	Others
	Pfdn6	-1.18811	Others
	Nup37	-1.18805	Others
	pic	-1.18774	Others
	me31B	-1.18759	Others
	CG18095	-1.1871	Others
	Inx3	-1.18589	Others
	CG8249	-1.1857	Others
	Lime	-1.18568	Others
	Gapdh2	-1.18566	Mitochondrial
	Nup188	-1.18483	Others
	CG30059	-1.18419	Others
	Fdh	-1.18373	Others
	CG10513	-1.18335	Others
	CG14034	-1.18302	Others
	CG16787	-1.18284	Mitochondrial
	Mulk	-1.18275	Mitochondrial
	Naa35	-1.18265	Others
	Agpat2	-1.18218	Others
	CG6028	-1.18154	Mitochondrial
	Pop5	-1.18142	Others
	Rpt2	-1.18029	Others
	CG13085	-1.18007	Others
	inaF-D	-1.17807	Others
	CG17597	-1.17783	Mitochondrial
	Ugalt	-1.17721	Others
	Naa15-16	-1.1761	Others
	CG32448	-1.17583	Others
	PPP4R2r	-1.17551	Others
	CG12592	-1.1746	Others
	elg1	-1.17431	Others
	ArgRS	-1.17252	Mitochondrial
	CG17271	-1.17146	Others
	CG2127	-1.17119	Others
	CG3909	-1.17115	Others
	ND-42	-1.16985	Mitochondrial
	CG4627	-1.16982	Mitochondrial
	CG31559	-1.16939	Others
	Idh3a	-1.1684	Mitochondrial
	CG5255	-1.16801	Others
	CG4603	-1.16768	Others
	EMC6	-1.16714	Others
	CG17145	-1.1667	Others
	tor	-1.16655	Others
	scu	-1.16637	Mitochondrial
	CG11089	-1.16615	Mitochondrial
	CG7912	-1.16507	Others
	CG9826	-1.16449	Others
	CG7296	-1.16313	Others
	dbe	-1.16279	Others
	pea	-1.16251	Others
	CG42709	-1.16247	Others
	LanB2	-1.16175	Others
	Mlc1	-1.16146	Others
	CG3831	-1.1611	Others
	TppII	-1.16098	Others
	mRpL46	-1.16074	Mitochondrial
	x16	-1.16069	Others
	aralar1	-1.16069	Mitochondrial
	Pfdn1	-1.15938	Others
	CG5715	-1.15932	Others
	CG33966	-1.15897	Others
	CG11857	-1.15803	Others
	CG9812	-1.15777	Others
	pit	-1.15775	Others
	SmD2	-1.15658	Others
	Smyd4-2	-1.15654	Others
	CG17108	-1.15645	Others
	CG6912	-1.15546	Others
	CG13018	-1.15526	Mitochondrial
	CG4069	-1.15516	Others
	CG43204	-1.15499	Others
	ND-13A	-1.15452	Mitochondrial
	CG32576	-1.15403	Others
	KdelR	-1.15303	Others
	CG15358	-1.15223	Others
	Prp8	-1.15076	Others
	Chrac-14	-1.15065	Others
	Dp1	-1.15043	Others
	CG14298	-1.15037	Others
	CG43114	-1.15004	Others
	mRpS17	-1.14972	Mitochondrial
	Tsen2	-1.14963	Others
	CG9004	-1.1477	Others
	CG7631	-1.14698	Others
	CG43169	-1.14645	Others
	CG14630	-1.14626	Mitochondrial
	Sec63	-1.14532	Others
	Rpn12	-1.14505	Others
	CG16749	-1.14492	Others
	CG43742	-1.14434	Others
	PCID2	-1.14432	Others
	betaTub85D	-1.14384	Others
	CG18178	-1.14361	Others
	scra	-1.14335	Others
	Idh3b	-1.14097	Mitochondrial
	eIF4E4	-1.14084	Others
	Oatp58Db	-1.14074	Others
	CG5757	-1.14049	Mitochondrial
	Unc-89	-1.14022	Others
	CG1418	-1.14014	Others
	CG9149	-1.13966	Mitochondrial
	bt	-1.13959	Others
	mRpL16	-1.1393	Mitochondrial
	Surf1	-1.13897	Mitochondrial
	CG6763	-1.13882	Others
	Stip1	-1.1388	Others
	Dip-B	-1.13708	Others
	RpL10	-1.13604	Others
	CG5028	-1.13482	Mitochondrial
	CG3709	-1.1338	Others
	CCT3	-1.13375	Others
	lig	-1.13361	Others
	Srp68	-1.1331	Others
	esc	-1.13175	Others
	Osi17	-1.13159	Others
	MCU	-1.13116	Mitochondrial
	LanA	-1.13115	Others
	CG3107	-1.13057	Mitochondrial
	CanA1	-1.13041	Others
	san	-1.1301	Others
	AdSL	-1.12877	Mitochondrial
	CG5793	-1.1283	Mitochondrial
	Rpi	-1.1283	Others
	CG33977	-1.12698	Others
	Cpsf6	-1.1268	Others
	CG11788	-1.12654	Others
	Non3	-1.12651	Others
	Ir48b	-1.12627	Others
	Phlpp	-1.12626	Others
	PTPMT1	-1.12619	Mitochondrial
	CheB42b	-1.12617	Others
	wor	-1.12595	Others
	Sec31	-1.1258	Others
	Fit2	-1.12527	Others
	MFS18	-1.12503	Others
	CG43342	-1.12503	Others
	CG5214	-1.12464	Mitochondrial
	CG13458	-1.12437	Others
	Gmer	-1.12416	Others
	CG13365	-1.12412	Others
	kdn	-1.12395	Mitochondrial
	alpha-PheRS	-1.12388	Others
	CG32069	-1.12358	Others
	CG11563	-1.12276	Others
	CG5641	-1.12269	Others
	mus101	-1.12156	Others
	CG14629	-1.12155	Others
	Larp7	-1.12155	Others
	NANS	-1.12067	Others
	Xpd	-1.12022	Others
	Cad96Cb	-1.11994	Others
	Rpb8	-1.11951	Others
	CG2004	-1.11912	Others
	eIF4E3	-1.11826	Others
	wupA	-1.11747	Others
	CG10467	-1.11672	Others
	mldr	-1.11663	Mitochondrial
	Zasp52	-1.11661	Others
	Arl1	-1.1143	Others
	pug	-1.11303	Mitochondrial
	CG11590	-1.11238	Others
	RNaseZ	-1.11203	Mitochondrial
	Z600	-1.11155	Others
	Drp1	-1.11061	Mitochondrial
	Nup35	-1.11019	Others
	CG10898	-1.10871	Others
	LysRS	-1.10859	Mitochondrial
	CG2091	-1.10795	Others
	Eip55E	-1.10735	Others
	alphaCOP	-1.10642	Mitochondrial
	noi	-1.10639	Others
	mus81	-1.10602	Others
	CG6230	-1.10376	Others
	Fmr1	-1.10334	Others
	CG34008	-1.10315	Others
	HmgD	-1.10164	Others
	hui	-1.10145	Others
	Tm2	-1.1013	Others
	Ncc69	-1.09955	Others
	CstF64	-1.09881	Others
	beta'COP	-1.09872	Others
	Sply	-1.09813	Others
	colt	-1.09812	Mitochondrial
	Pgant5	-1.09794	Others
	CG5888	-1.09789	Others
	CG17219	-1.09779	Others
	CG11999	-1.09747	Others
	PIG-G	-1.09695	Others
	Alp8	-1.09692	Others
	squ	-1.09552	Others
	BCAS2	-1.09506	Others
	CG9512	-1.09374	Others
	CG4377	-1.09288	Others
	Acer	-1.09288	Others
	CG7182	-1.09012	Others
	RpL29	-1.08955	Others
	thw	-1.08953	Others
	CG7985	-1.08933	Mitochondrial
	hiro	-1.08887	Others
	GstD4	-1.08871	Others
	PIG-Wa	-1.08869	Others
	CG7839	-1.08851	Others
	Sfxn2	-1.08791	Mitochondrial
	Osi15	-1.0876	Others
	Trap1	-1.08637	Mitochondrial
	Vha100-5	-1.0861	Others
	CG16753	-1.08591	Others
	CG10300	-1.0855	Others
	Nepl13	-1.08548	Others
	CG5188	-1.08515	Mitochondrial
	CG5002	-1.08494	Others
	Nup160	-1.08491	Others
	CG34348	-1.08429	Others
	Coq9	-1.08408	Mitochondrial
	Srp54k	-1.08295	Others
	CG5599	-1.08253	Mitochondrial
	Cisd2	-1.08223	Mitochondrial
	SmydA-1	-1.08101	Others
	CG8199	-1.0807	Mitochondrial
	SdhA	-1.08058	Mitochondrial
	dnd	-1.08033	Others
	CG13862	-1.08026	Others
	mRpS6	-1.07913	Mitochondrial
	l(2)efl	-1.07884	Others
	PGRP-SB1	-1.07761	Others
	Mtch	-1.0774	Mitochondrial
	CG14817	-1.0772	Mitochondrial
	CG15717	-1.07689	Others
	mip120	-1.07484	Others
	CG7484	-1.07442	Others
	ine	-1.07382	Others
	Cp38	-1.07377	Others
	CG11236	-1.07365	Others
	Nup50	-1.07323	Others
	Dci	-1.07281	Mitochondrial
	dsx	-1.07256	Others
	sand	-1.0725	Others
	CG10343	-1.07148	Others
	CG4278	-1.07146	Mitochondrial
	CG3542	-1.07145	Others
	RpL34a	-1.07091	Mitochondrial
	ND-B12	-1.0706	Mitochondrial
	Cbp20	-1.06794	Others
	Cyp313a2	-1.06791	Others
	Pfdn5	-1.06769	Others
	PpD3	-1.06733	Others
	CG12325	-1.06682	Others
	Cyp301a1	-1.06673	Mitochondrial
	CG31915	-1.06669	Others
	CG9286	-1.06666	Others
	CG13160	-1.06599	Others
	CG11069	-1.06596	Others
	Nup44A	-1.0659	Others
	CG3817	-1.06563	Others
	CG1907	-1.06529	Mitochondrial
	pre-mod(mdg4)-E	-1.06522	Others
	CG2861	-1.06487	Others
	RFeSP	-1.0644	Mitochondrial
	CG5569	-1.06348	Mitochondrial
	Rtnl1	-1.0634	Others
	CG6951	-1.06262	Others
	CG32847	-1.06248	Others
	wol	-1.06214	Others
	EMC3	-1.06163	Others
	not	-1.0616	Others
	LeuRS-m	-1.06142	Mitochondrial
	Tsp42Ep	-1.0613	Others
	CG5418	-1.06089	Others
	CG9689	-1.06073	Others
	EMC5	-1.05962	Others
	tsr	-1.05949	Others
	GPHR	-1.05868	Others
	CG18404	-1.05841	Others
	CG6296	-1.05781	Others
	CG4984	-1.05745	Others
	SrpRbeta	-1.05737	Others
	CG43117	-1.05705	Others
	CG14492	-1.05701	Others
	Ugt49B1	-1.05679	Others
	CG15482	-1.05678	Others
	Rrp40	-1.05546	Others
	CG11583	-1.0552	Others
	CG7718	-1.05456	Mitochondrial
	shop	-1.05451	Mitochondrial
	CG2767	-1.05439	Others
	trp	-1.05399	Others
	Prosbeta6	-1.05362	Others
	EMC8-9	-1.05347	Others
	CG9344	-1.05287	Others
	TER94	-1.05286	Others
	Octbeta2R	-1.05266	Others
	CG32409	-1.05197	Others
	CG34150	-1.05192	Mitochondrial
	CG13397	-1.05151	Others
	Prosalpha4	-1.05049	Others
	Ski6	-1.0504	Others
	CG8611	-1.05032	Others
	CG14618	-1.05023	Others
	CG7692	-1.05022	Others
	CG32564	-1.04938	Others
	mRpL4	-1.0493	Mitochondrial
	Mat89Ba	-1.04873	Others
	d	-1.04856	Others
	NO66	-1.0485	Others
	CG12909	-1.0484	Others
	Grx1	-1.04831	Mitochondrial
	CG13877	-1.04743	Others
	Tom40	-1.04739	Mitochondrial
	CG12017	-1.04706	Others
	CG31343	-1.04702	Others
	CG11911	-1.04612	Others
	CG5946	-1.04602	Mitochondrial
	Spn31A	-1.04583	Others
	TfIIFalpha	-1.04447	Others
	Cdk1	-1.04349	Others
	mRpL24	-1.04321	Mitochondrial
	Sf3a2	-1.04294	Others
	Dhfr	-1.04269	Mitochondrial
	SdhC	-1.04255	Mitochondrial
	Echs1	-1.04169	Mitochondrial
	CG33510	-1.04169	Others
	Sec13	-1.04075	Others
	CG13428	-1.04041	Others
	CG42397	-1.04021	Others
	CG5033	-1.0399	Others
	mdlc	-1.03923	Others
	CG32708	-1.03917	Others
	AspRS-m	-1.03917	Mitochondrial
	Elp2	-1.03868	Others
	ND-20	-1.03832	Mitochondrial
	fiz	-1.03806	Others
	Cyp6t3	-1.03728	Others
	CG43069	-1.03692	Others
	Rpn5	-1.03679	Others
	Rpt4	-1.03658	Others
	CG17601	-1.03588	Others
	betaCOP	-1.03558	Others
	teq	-1.03491	Others
	ND-AGGG	-1.03459	Mitochondrial
	qua	-1.03441	Others
	CG33767	-1.03439	Others
	CG14511	-1.03353	Others
	CG4592	-1.03348	Mitochondrial
	P5cr	-1.03278	Mitochondrial
	Nup205	-1.03269	Others
	CG7265	-1.03221	Others
	CG2124	-1.0322	Mitochondrial
	CG5515	-1.03205	Others
	CG12975	-1.03199	Others
	CG13678	-1.03162	Others
	CG4942	-1.03148	Mitochondrial
	Rcc1	-1.03146	Others
	CG11722	-1.0313	Mitochondrial
	CG12111	-1.03088	Others
	CG30195	-1.02971	Others
	CG13545	-1.02925	Others
	Rpn9	-1.02874	Others
	CG31098	-1.02857	Others
	RpLP0-like	-1.02857	Others
	CG10914	-1.02856	Mitochondrial
	PH4alphaPV	-1.02843	Others
	Naxe	-1.02835	Mitochondrial
	Ppm1	-1.02813	Others
	Prosalpha7	-1.02786	Others
	CG14143	-1.02736	Others
	Klp3A	-1.0273	Others
	CG11839	-1.02565	Others
	ELOVL	-1.02462	Others
	HemK1	-1.02402	Mitochondrial
	RpL39	-1.02328	Others
	Mdh1	-1.02298	Mitochondrial
	Srlp	-1.02277	Others
	Ntf-2	-1.02276	Others
	RpI135	-1.02274	Others
	mRpS26	-1.02211	Mitochondrial
	ND-B18	-1.02123	Mitochondrial
	CG9246	-1.02047	Others
	CG12766	-1.02006	Others
	AlaRS-m	-1.01975	Mitochondrial
	koko	-1.01934	Others
	Smu1	-1.01901	Others
	CCT2	-1.01896	Others
	CG7461	-1.01885	Mitochondrial
	CG12811	-1.01878	Others
	Pgk	-1.01759	Others
	GluRIID	-1.01756	Others
	Sec23	-1.01669	Others
	Prosbeta3	-1.01571	Others
	Orc4	-1.01551	Others
	Usp14	-1.01531	Others
	CG18528	-1.01378	Mitochondrial
	CG8005	-1.01326	Others
	eIF2gamma	-1.01324	Others
	BCL7-like	-1.01313	Others
	CG8545	-1.01286	Others
	AkhR	-1.01267	Others
	CG17110	-1.0125	Others
	Trf4-2	-1.01231	Others
	mIF2	-1.01214	Mitochondrial
	CG42779	-1.01151	Others
	CG3788	-1.01056	Others
	CG13056	-1.01028	Others
	CG15233	-1.00966	Others
	CNBP	-1.00944	Others
	pzg	-1.00806	Others
	AQP	-1.00765	Others
	nst	-1.00724	Others
	CHOp24	-1.00704	Others
	CG5510	-1.00664	Others
	CG32407	-1.00633	Others
[truncated: 9,797 more rows]

## Sheet: Source Data Figure 6F
	Source Data Figure 6F
	Relative mRNA levels
				Complex I			Complex II			Complex III			Complex IV			Complex V
	(CG1603PBac to wt)	PolG1	TFAM	ND-18	ND-20	ND-23	CG14757	SdhC	SdhD	Cyt-c1	UQCR-6.4	RFeSP	COX4	COX5A	levy	blw	ATPsynB	ATPsynC
	RQ1	0.990485	0.630324	0.232358	0.296835	0.321288	0.26396	0.310084	0.320721	0.284285	0.308528	0.365432	0.259335	0.272595	0.334763	0.134985	0.320015	0.394352
	RQ2	1.32505	0.270298	0.221145	0.190954	0.224493	0.252035	0.238817	0.241462	0.287875	0.230087	0.297266	0.218325	0.201209	0.254746	0.269148	0.351753	0.132579
	RQ3	1.65581	0.183573	0.199205	0.201994	0.277647	0.223453	0.207733	0.152418	0.208289	0.209402	0.262529	0.19317	0.194954	0.262629	0.206328	0.215186	0.130458
	RQ_Mean	1.32378	0.361398	0.217569	0.229928	0.274476	0.246483	0.252211	0.2382	0.26015	0.249339	0.308409	0.22361	0.222919	0.284046	0.203487	0.295651	0.21913
	SD	0.332663	0.236899	0.0168634	0.0582056	0.0484753	0.0208161	0.0524735	0.0841988	0.0449482	0.0522919	0.052349	0.0333976	0.043134	0.0440986	0.0671269	0.0714692	0.151751

## Sheet: Source Data Figure 6G
	Source Data Figure 6G
	GO Enrichment Analysis (Biological Processes)
	ID	Description	Fold Enrichment	p.adjust	GeneRatio
	GO:0032543	mitochondrial translation	6.31091	2.4e-44	0.0544267
	GO:0140053	mitochondrial gene expression	5.68471	5.02e-44	0.0602322
	GO:0043436	oxoacid metabolic process	2.56586	4.58e-18	0.0769231
	GO:0019752	carboxylic acid metabolic process	2.54864	8.56e-18	0.0761974
	GO:0006082	organic acid metabolic process	2.53119	8.56e-18	0.0769231
	GO:0006091	generation of precursor metabolites and energy	2.98599	3.45e-16	0.0529753
	GO:0045333	cellular respiration	3.5203	2.23e-14	0.0370102
	GO:0046034	ATP metabolic process	3.41802	2.23e-14	0.0384615
	GO:0009060	aerobic respiration	3.65597	2.39e-14	0.0348331
	GO:0022900	electron transport chain	4.30436	4.79e-14	0.0275762
