# Supplementary material for: A transcription network underlies the dual genomic coordination of mitochondrial biogenesis
Source: eLife. 2024 Dec 27;13:RP96536. doi: 10.7554/eLife.96536 (PMC11677238; doi:10.7554/eLife.96536)
Supplement: Figure 8—figure supplement 2—source data 1. [file elife-96536-fig8-figsupp2-data1.xlsx]

## Sheet: Source Data
	Source Data Figure 8—figure supplement 2
	Relative mtDNA level
		Ctrl	YL-1-i	YL-1-i+CG1603-OE
	1	0.91638	0.720161	1.62003
	2	0.968206	0.792089	1.54987
	3	1.11541	0.795096	1.35398
	mean	1	0.769116	1.50796
	SD	0.103256	0.0424223	0.137888
	t-test (Ctrl_YL-1-i)		0.0231186
			p<0.05
	t-test (YL-1-i_YL-1-i+CG1603-OE)			0.000892137
				p<0.001
