# Supplementary material for: A transcription network underlies the dual genomic coordination of mitochondrial biogenesis
Source: eLife. 2024 Dec 27;13:RP96536. doi: 10.7554/eLife.96536 (PMC11677238; doi:10.7554/eLife.96536)
Supplement: Supplementary file 5. — (a) List of differentially expressed nuclear-encoded genes in CG1603 PBac mutant flies compared to controls. (b) Summary of nuclear-encoded electron transport chain (ETC) genes that down-regulated more than twofold in CG1603PBac mutant. [file elife-96536-supp5.zip]

Archive with 2 entries (2 files):
- Supplementary file 5.xlsx
- __MACOSX/._Supplementary file 5.xlsx
