# Supplementary material for: A transcription network underlies the dual genomic coordination of mitochondrial biogenesis
Source: eLife. 2024 Dec 27;13:RP96536. doi: 10.7554/eLife.96536 (PMC11677238; doi:10.7554/eLife.96536)
Supplement: Supplementary file 7. [file elife-96536-supp7.zip]

Archive with 2 entries (2 files):
- Supplementary file 7.xlsx
- __MACOSX/._Supplementary file 7.xlsx
